# Supplementary material for: cis-Bis(N-benzoyl-N′,N′-dibenzyl­thio­ureato-κ2 O,S)nickel(II)
Source: Acta Crystallogr Sect E Struct Rep Online. 2008 Jun 13;64(Pt 7):m916. doi: 10.1107/S1600536808017145 (PMC2961862; doi:10.1107/S1600536808017145)
Supplement: Supplementary file 1 [file e-64-0m916-sup1.cif]

##############################################################################
###                                                                        ###
###        Electronic paper (Acta Crystallographica Section E)             ###
###                                                                        ###
##############################################################################
#                                                                            #
# This CIF contains the data in a paper accepted for publication in Acta     #
# Crystallographica Section E. It conforms to the requirements of Notes      #
# for Authors for Section E, and has been peer reviewed under the auspices   #
# of the IUCr Commission on Journals.                                        #
#                                                                            #
# Full details of the Crystallographic Information File format               #
# are given in the paper "The Crystallographic Information File (CIF):       #
# a New Standard Archive File for Crystallography" by S. R. Hall, F. H.      #
# Allen and I. D. Brown [Acta Cryst. (1991), A47, 655-685].                  #
#                                                                            #
# The current version of the core CIF dictionary is obtainable from          #
# ftp://ftp.iucr.org/pub/cif_core.dic. The current version number is 2.4.    #
#                                                                            #
# Software is freely available for graphical display of the structure(s) in  #
# this CIF.  For information consult the CIF home page http://www.iucr.org/  #
# cif/home.html                                                              #
#                                                                            #
# This file may be used for bona fide research purposes within the           #
# scientific community so long as proper attribution is given to the journal # 
# article from which it was obtained.                                        #
#                                                                            #
##############################################################################
                                             
data_global
_audit_creation_method     'WinGX routine CIF_UPDATE'
_audit_conform_dict_name     cif_core.dic
_audit_conform_dict_version     2.3
_journal_date_recd_electronic     2008-05-23
_journal_date_accepted     2008-06-06
_journal_name_full     'Acta Crystallographica, Section E'
_journal_year     2008
_journal_volume     64
_journal_issue      7
_journal_page_first     m916
_journal_page_last     m916
_journal_paper_category     QM
_journal_coeditor_code     HY2137
_publ_contact_author_name     'P\'erez, Hiram'
_publ_contact_author_address
;
Departamento de Qu\'imica Inorg\'anica
Facultad de Qu\'imica
Universidad de la Habana
Habana 10400
Cuba
;
_publ_contact_author_email     hperez@fq.uh.cu
_publ_contact_author_fax     '53(7)8780684'
_publ_contact_author_phone     '53(7)8780684'
_publ_section_title
;\
<i>cis</i>-Bis(<i>N</i>-benzoyl-<i>N</i>',<i>N</i>'-dibenzylthioureato-\
\k^2^<i>O</i>,<i>S</i>)nickel(II)
;
loop_
    _publ_author_name
    _publ_author_footnote
    _publ_author_address
    'P\'erez, Hiram' .
;
Departamento de Qu\'imica Inorg\'anica
Facultad de Qu\'imica
Universidad de la Habana
Habana 10400
Cuba
;
    'Corr\^ea, Rodrigo S.' .
;
Instituto de F\'isica de S\~ao Carlos
Universidade de S\~ao Paulo
S\~ao Carlos
Brazil
;
    'Duque, Julio' .
;
Instituto de Ciencia y Tecnolog\'ia de Materiales
Universidad de la Habana
Habana 10400
Cuba
;
    'Plut\'in, Ana M.' .
;
Laboratorio de S\'intesis Org\'anica
Facultad de Qu\'imica
Universidad de la Habana
Habana 10400
Cuba
;
    'O'Reilly, Beatriz' .
;
Laboratorio de S\'intesis Org\'anica
Facultad de Qu\'imica
Universidad de la Habana
Habana 10400
Cuba
;
data_I
_audit_creation_method     'WinGX routine CIF_UPDATE'
_chemical_name_systematic
;
<i>cis</i>-Bis(<i>N</i>-benzoyl-<i>N</i>',<i>N</i>'-dibenzylthioureato-
\k^2^<i>O</i>,<i>S</i>)nickel(II)
;
_chemical_formula_moiety     'C44 H38 N4 Ni O2 S2'
_chemical_formula_sum     'C44 H38 N4 Ni O2 S2'
_chemical_formula_iupac     '[Ni (C22 H19 N2 O1 S1)2]'
_chemical_formula_weight     777.61
_symmetry_cell_setting     orthorhombic
_symmetry_space_group_name_H-M     'P 21 21 21'
_symmetry_space_group_name_Hall     'P 2ac 2ab'
loop_
    _symmetry_equiv_pos_as_xyz
    'x, y, z'
    '-x+1/2, -y, z+1/2'
    'x+1/2, -y+1/2, -z'
    '-x, y+1/2, -z+1/2'
_cell_length_a     5.56450(10)
_cell_length_b     19.7873(7)
_cell_length_c     33.8590(10)
_cell_angle_alpha     90
_cell_angle_beta     90
_cell_angle_gamma     90
_cell_volume     3728.09(18)
_cell_formula_units_Z     4
_cell_measurement_reflns_used     24585
_cell_measurement_theta_min     2.91
_cell_measurement_theta_max     25.00
_cell_measurement_temperature     294
_exptl_crystal_description     needle
_exptl_crystal_colour     red
_exptl_crystal_size_max     0.339
_exptl_crystal_size_mid     0.047
_exptl_crystal_size_min     0.042
_exptl_crystal_density_diffrn     1.386
_exptl_crystal_density_method     'not measured'
_exptl_crystal_F_000     1624
_exptl_absorpt_coefficient_mu     0.68
_exptl_absorpt_correction_type     Gaussian
_exptl_absorpt_process_details     '(Coppens <i>et al.</i>,  1965)'
_exptl_absorpt_correction_T_min     0.765
_exptl_absorpt_correction_T_max     0.950
_diffrn_radiation_type     MoK\a
_diffrn_radiation_wavelength     0.71073
_diffrn_measurement_device_type     'Nonius KappaCCD'
_diffrn_measurement_device     '95mm CCD camera on \k-goniostat'
_diffrn_measurement_method     '\f and \w'
_diffrn_reflns_number     16007
_diffrn_reflns_av_R_equivalents     0.123
_diffrn_reflns_theta_min     3.15
_diffrn_reflns_theta_max     25.00
_diffrn_reflns_theta_full     25.00
_diffrn_measured_fraction_theta_max     0.987
_diffrn_measured_fraction_theta_full     0.987
_diffrn_reflns_limit_h_min     -6
_diffrn_reflns_limit_h_max     5
_diffrn_reflns_limit_k_min     -23
_diffrn_reflns_limit_k_max     23
_diffrn_reflns_limit_l_min     -39
_diffrn_reflns_limit_l_max     40
_reflns_number_total     5260
_reflns_number_gt     4302
_reflns_threshold_expression     I>2\s(I)
_refine_ls_structure_factor_coef     Fsqd
_refine_ls_matrix_type     full
_refine_ls_R_factor_gt     0.0835
_refine_ls_wR_factor_ref     0.1305
_refine_ls_goodness_of_fit_ref     1.17
_refine_ls_restrained_S_all     1.17
_refine_ls_number_reflns     5260
_refine_ls_number_parameters     479
_refine_ls_number_restraints     0
_refine_ls_hydrogen_treatment     constr
_refine_ls_weighting_scheme     calc
_refine_ls_weighting_details
                       'calc w=1/[\s^2^(Fo^2^)+5.999P] where P=(Fo^2^+2Fc^2^)/3'
_refine_ls_shift/su_max     0
_refine_diff_density_max     0.353
_refine_diff_density_min     -0.478
_refine_ls_extinction_method     none
_refine_ls_abs_structure_details     'Flack (1983), 1448 Friedel pairs'
_refine_ls_abs_structure_Flack     0.02(3)
loop_
    _atom_type_symbol
    _atom_type_description
    _atom_type_scat_dispersion_real
    _atom_type_scat_dispersion_imag
    _atom_type_scat_source
    C C 0.0033 0.0016 'International Tables Vol C Tables 4.2.6.8 and 6.1.1.4'
    H H 0 0 'International Tables Vol C Tables 4.2.6.8 and 6.1.1.4'
    N N 0.0061 0.0033 'International Tables Vol C Tables 4.2.6.8 and 6.1.1.4'
    O O 0.0106 0.006 'International Tables Vol C Tables 4.2.6.8 and 6.1.1.4'
    S S 0.1246 0.1234 'International Tables Vol C Tables 4.2.6.8 and 6.1.1.4'
    Ni Ni 0.3393 1.1124 'International Tables Vol C Tables 4.2.6.8 and 6.1.1.4'
_computing_data_collection     'COLLECT (Nonius, 1998)'
_computing_cell_refinement     'DENZO/SCALEPACK (Otwinowski & Minor, 1997)'
_computing_data_reduction     'DENZO/SCALEPACK (Otwinowski & Minor, 1997)'
_computing_structure_solution     'SHELXS97 (Sheldrick, 2008)'
_computing_structure_refinement     'SHELXL97 (Sheldrick, 2008)'
_computing_molecular_graphics     'ORTEP-3 (Farrugia, 1997)'
_computing_publication_material     'WinGX (Farrugia, 1999)'
loop_
    _atom_site_type_symbol
    _atom_site_label
    _atom_site_fract_x
    _atom_site_fract_y
    _atom_site_fract_z
    _atom_site_U_iso_or_equiv
    _atom_site_adp_type
    _atom_site_calc_flag
    _atom_site_refinement_flags
    _atom_site_occupancy
    _atom_site_disorder_assembly
    _atom_site_disorder_group
    Ni Ni1 0.21477(16) 0.47548(4) 0.38022(3) 0.0437(3) Uani d . 1 . .
    S S2 -0.0611(4) 0.42371(10) 0.41155(8) 0.0582(7) Uani d . 1 . .
    S S1 0.2840(5) 0.37861(10) 0.35445(8) 0.0694(7) Uani d . 1 . .
    N N4 -0.3836(10) 0.4556(2) 0.4654(2) 0.0395(17) Uani d . 1 . .
    O O2 0.1541(9) 0.5590(2) 0.40168(17) 0.0502(15) Uani d . 1 . .
    N N3 -0.1887(11) 0.5475(3) 0.44201(19) 0.0417(17) Uani d . 1 . .
    N N1 0.5878(12) 0.4449(3) 0.3040(2) 0.0445(17) Uani d . 1 . .
    O O1 0.4633(9) 0.5193(2) 0.35422(17) 0.0544(14) Uani d . 1 . .
    C C31 -0.5155(13) 0.5008(3) 0.4918(3) 0.057(2) Uani d . 1 . .
    H H31A -0.6743 0.4821 0.4963 0.068 Uiso calc R 1 . .
    H H31B -0.5356 0.5441 0.4787 0.068 Uiso calc R 1 . .
    C C24 -0.2165(13) 0.4798(4) 0.4400(2) 0.0417(18) Uani d . 1 . .
    N N2 0.4658(12) 0.3396(3) 0.2864(2) 0.0508(18) Uani d . 1 . .
    C C3 0.7812(14) 0.5504(4) 0.3122(2) 0.046(2) Uani d . 1 . .
    C C25 -0.0194(13) 0.6554(3) 0.4309(2) 0.0383(19) Uani d . 1 . .
    C C15 0.3589(15) 0.1551(4) 0.2963(3) 0.060(2) Uani d . 1 . .
    H H15 0.2214 0.1514 0.2808 0.072 Uiso calc R 1 . .
    C C10 0.4474(14) 0.2178(4) 0.3044(2) 0.040(2) Uani d . 1 . .
    C C9 0.3175(14) 0.2788(3) 0.2901(3) 0.050(2) Uani d . 1 . .
    H H9A 0.248 0.2687 0.2644 0.06 Uiso calc R 1 . .
    H H9B 0.1862 0.2883 0.3081 0.06 Uiso calc R 1 . .
    C C16 0.6170(14) 0.3428(4) 0.2507(3) 0.054(2) Uani d . 1 . .
    H H16A 0.7059 0.301 0.2477 0.065 Uiso calc R 1 . .
    H H16B 0.7316 0.3796 0.253 0.065 Uiso calc R 1 . .
    C C28 -0.0128(16) 0.7928(4) 0.4458(3) 0.057(3) Uani d . 1 . .
    H H28 -0.0087 0.8388 0.4514 0.069 Uiso calc R 1 . .
    C C38 -0.4472(13) 0.3833(3) 0.4672(3) 0.043(2) Uani d . 1 . .
    H H38A -0.3769 0.3603 0.4447 0.052 Uiso calc R 1 . .
    H H38B -0.6204 0.3787 0.4654 0.052 Uiso calc R 1 . .
    C C1 0.5936(14) 0.5015(4) 0.3256(3) 0.045(2) Uani d . 1 . .
    C C23 -0.0152(15) 0.5805(3) 0.4229(3) 0.044(2) Uani d . 1 . .
    C C37 -0.1911(14) 0.5516(3) 0.5343(3) 0.049(2) Uani d . 1 . .
    H H37 -0.1324 0.5732 0.5119 0.059 Uiso calc R 1 . .
    C C5 1.1304(15) 0.5778(4) 0.2741(3) 0.066(3) Uani d . 1 . .
    H H5 1.2477 0.5648 0.2561 0.079 Uiso calc R 1 . .
    C C42 -0.2177(17) 0.2847(4) 0.5739(3) 0.061(2) Uani d . 1 . .
    H H42 -0.1689 0.2628 0.5968 0.073 Uiso calc R 1 . .
    C C43 -0.4345(18) 0.2682(4) 0.5563(3) 0.070(3) Uani d . 1 . .
    H H43 -0.5341 0.2357 0.5676 0.084 Uiso calc R 1 . .
    C C32 -0.3930(13) 0.5123(3) 0.5319(3) 0.047(2) Uani d . 1 . .
    C C40 -0.1427(13) 0.3649(4) 0.5220(3) 0.044(2) Uani d . 1 . .
    H H40 -0.0404 0.3959 0.51 0.052 Uiso calc R 1 . .
    C C26 -0.2030(14) 0.6860(3) 0.4520(2) 0.050(2) Uani d . 1 . .
    H H26 -0.3296 0.66 0.4616 0.059 Uiso calc R 1 . .
    C C29 0.1682(15) 0.7645(4) 0.4247(3) 0.057(2) Uani d . 1 . .
    H H29 0.2926 0.7913 0.4151 0.069 Uiso calc R 1 . .
    C C17 0.4570(15) 0.3541(4) 0.2150(3) 0.053(2) Uani d . 1 . .
    C C2 0.4545(14) 0.3915(4) 0.3127(2) 0.043(2) Uani d . 1 . .
    C C27 -0.1995(15) 0.7549(4) 0.4590(2) 0.051(2) Uani d . 1 . .
    H H27 -0.3251 0.7752 0.4726 0.061 Uiso calc R 1 . .
    C C12 0.7559(17) 0.1644(5) 0.3434(3) 0.077(3) Uani d . 1 . .
    H H12 0.8915 0.1677 0.3594 0.092 Uiso calc R 1 . .
    C C35 -0.1550(17) 0.5270(4) 0.6035(3) 0.068(3) Uani d . 1 . .
    H H35 -0.0755 0.5322 0.6275 0.081 Uiso calc R 1 . .
    C C30 0.1670(13) 0.6960(4) 0.4175(3) 0.052(2) Uani d . 1 . .
    H H30 0.2928 0.6767 0.4033 0.063 Uiso calc R 1 . .
    C C33 -0.4729(15) 0.4803(4) 0.5658(3) 0.057(2) Uani d . 1 . .
    H H33 -0.6099 0.4534 0.5647 0.068 Uiso calc R 1 . .
    C C39 -0.3608(12) 0.3498(3) 0.5050(2) 0.0347(19) Uani d . 1 . .
    C C21 0.3153(17) 0.3233(4) 0.1501(3) 0.067(3) Uani d . 1 . .
    H H21 0.3259 0.2953 0.1281 0.08 Uiso calc R 1 . .
    C C36 -0.0719(16) 0.5593(4) 0.5708(3) 0.058(2) Uani d . 1 . .
    H H36 0.064 0.5865 0.5725 0.069 Uiso calc R 1 . .
    C C8 0.7795(16) 0.6155(4) 0.3267(3) 0.064(2) Uani d . 1 . .
    H H8 0.6612 0.6285 0.3445 0.077 Uiso calc R 1 . .
    C C4 0.9590(14) 0.5329(4) 0.2857(3) 0.053(2) Uani d . 1 . .
    H H4 0.9619 0.4893 0.2755 0.064 Uiso calc R 1 . .
    C C20 0.1462(16) 0.3726(5) 0.1514(3) 0.070(3) Uani d . 1 . .
    H H20 0.0407 0.3786 0.1304 0.084 Uiso calc R 1 . .
    C C18 0.2883(17) 0.4056(4) 0.2155(3) 0.070(3) Uani d . 1 . .
    H H18 0.2795 0.4349 0.237 0.084 Uiso calc R 1 . .
    C C41 -0.0754(14) 0.3336(4) 0.5573(3) 0.058(2) Uani d . 1 . .
    H H41 0.0673 0.346 0.5696 0.07 Uiso calc R 1 . .
    C C44 -0.5013(13) 0.3004(4) 0.5218(3) 0.048(2) Uani d . 1 . .
    H H44 -0.645 0.2884 0.5097 0.058 Uiso calc R 1 . .
    C C6 1.1298(15) 0.6425(5) 0.2892(3) 0.066(3) Uani d . 1 . .
    H H6 1.2495 0.6728 0.2818 0.079 Uiso calc R 1 . .
    C C19 0.1326(17) 0.4131(5) 0.1839(4) 0.078(3) Uani d . 1 . .
    H H19 0.0157 0.4467 0.1848 0.094 Uiso calc R 1 . .
    C C13 0.660(2) 0.1020(5) 0.3345(4) 0.085(3) Uani d . 1 . .
    H H13 0.7277 0.0631 0.345 0.102 Uiso calc R 1 . .
    C C22 0.4738(17) 0.3145(4) 0.1816(3) 0.059(3) Uani d . 1 . .
    H H22 0.5922 0.2814 0.1801 0.071 Uiso calc R 1 . .
    C C7 0.9547(17) 0.6622(4) 0.3148(3) 0.072(3) Uani d . 1 . .
    H H7 0.9513 0.7063 0.3243 0.086 Uiso calc R 1 . .
    C C34 -0.3522(18) 0.4875(4) 0.6014(3) 0.073(3) Uani d . 1 . .
    H H34 -0.4072 0.4652 0.6238 0.087 Uiso calc R 1 . .
    C C11 0.6491(15) 0.2218(4) 0.3286(3) 0.060(3) Uani d . 1 . .
    H H11 0.7129 0.2639 0.3348 0.072 Uiso calc R 1 . .
    C C14 0.4646(19) 0.0972(4) 0.3101(3) 0.074(3) Uani d . 1 . .
    H H14 0.4044 0.0551 0.3029 0.089 Uiso calc R 1 . .
loop_
    _atom_site_aniso_label
    _atom_site_aniso_U_11
    _atom_site_aniso_U_22
    _atom_site_aniso_U_33
    _atom_site_aniso_U_12
    _atom_site_aniso_U_13
    _atom_site_aniso_U_23
    Ni1 0.0514(6) 0.0432(5) 0.0365(6) 0.0040(5) 0.0014(5) -0.0003(5)
    S2 0.0683(15) 0.0418(11) 0.0645(18) 0.0003(11) 0.0191(13) -0.0026(11)
    S1 0.1009(19) 0.0482(12) 0.0590(17) 0.0005(13) 0.0286(16) -0.0022(11)
    N4 0.040(4) 0.028(3) 0.050(5) -0.002(3) 0.006(3) -0.001(3)
    O2 0.051(3) 0.043(3) 0.057(4) 0.003(2) 0.018(3) 0.000(3)
    N3 0.045(4) 0.032(3) 0.049(5) -0.005(3) -0.001(4) 0.000(3)
    N1 0.051(4) 0.049(4) 0.033(5) -0.002(3) 0.002(3) -0.001(4)
    O1 0.056(3) 0.056(3) 0.051(4) 0.001(3) 0.016(3) -0.010(3)
    C31 0.044(5) 0.047(5) 0.079(8) 0.002(4) 0.017(5) -0.001(5)
    C24 0.044(4) 0.044(4) 0.037(5) -0.002(4) -0.008(4) -0.006(4)
    N2 0.064(4) 0.044(4) 0.044(5) -0.007(4) 0.002(4) -0.010(4)
    C3 0.045(5) 0.049(5) 0.044(6) 0.000(4) -0.008(5) -0.004(4)
    C25 0.039(4) 0.044(4) 0.032(5) -0.002(4) 0.000(4) -0.005(4)
    C15 0.065(6) 0.059(6) 0.057(7) -0.002(5) 0.003(5) -0.008(5)
    C10 0.039(5) 0.051(5) 0.030(5) -0.005(4) 0.015(4) -0.008(4)
    C9 0.055(5) 0.045(4) 0.049(6) 0.005(4) -0.005(4) 0.001(4)
    C16 0.057(6) 0.059(5) 0.046(6) 0.005(4) 0.016(5) -0.004(5)
    C28 0.073(6) 0.041(5) 0.059(7) 0.003(5) -0.014(5) -0.009(5)
    C38 0.031(4) 0.041(4) 0.057(7) -0.011(3) -0.004(4) 0.000(4)
    C1 0.044(5) 0.040(5) 0.050(6) 0.002(4) -0.014(5) 0.010(4)
    C23 0.058(6) 0.033(4) 0.040(6) -0.003(4) -0.014(5) -0.006(4)
    C37 0.051(5) 0.040(4) 0.055(6) -0.008(4) 0.006(5) -0.001(4)
    C5 0.054(6) 0.066(6) 0.078(8) -0.001(5) 0.020(5) -0.003(6)
    C42 0.073(6) 0.050(5) 0.060(7) 0.010(5) -0.006(6) 0.010(5)
    C43 0.069(7) 0.050(6) 0.090(9) -0.013(5) 0.004(6) 0.004(6)
    C32 0.050(5) 0.035(4) 0.056(6) 0.006(4) 0.004(4) -0.007(4)
    C40 0.042(5) 0.044(5) 0.044(6) 0.001(4) 0.008(4) -0.004(4)
    C26 0.053(5) 0.048(5) 0.047(6) 0.004(4) 0.001(5) 0.008(4)
    C29 0.064(6) 0.043(5) 0.064(7) -0.006(4) -0.003(5) 0.002(4)
    C17 0.059(5) 0.044(5) 0.055(7) 0.006(4) 0.016(5) 0.000(5)
    C2 0.055(5) 0.059(5) 0.016(5) 0.012(4) 0.008(4) -0.007(4)
    C27 0.061(5) 0.050(5) 0.042(6) 0.001(4) 0.001(5) -0.001(4)
    C12 0.069(7) 0.093(7) 0.068(8) 0.028(7) -0.003(6) 0.006(6)
    C35 0.097(7) 0.054(5) 0.052(7) -0.002(6) 0.005(5) 0.006(5)
    C30 0.048(5) 0.047(5) 0.062(7) 0.005(4) -0.002(5) 0.005(4)
    C33 0.071(6) 0.056(5) 0.043(6) -0.014(5) 0.024(5) 0.000(5)
    C39 0.035(4) 0.032(4) 0.038(5) 0.005(3) -0.006(4) -0.004(4)
    C21 0.086(7) 0.073(6) 0.041(6) -0.003(6) -0.010(6) -0.011(5)
    C36 0.055(5) 0.055(5) 0.063(8) -0.002(4) -0.001(5) -0.008(5)
    C8 0.063(6) 0.068(6) 0.060(7) 0.004(5) 0.006(5) -0.005(5)
    C4 0.056(5) 0.059(5) 0.045(6) 0.007(5) 0.016(4) -0.003(5)
    C20 0.074(7) 0.078(6) 0.058(8) 0.010(5) -0.015(6) 0.016(6)
    C18 0.091(7) 0.065(6) 0.052(7) 0.019(6) -0.007(6) -0.007(5)
    C41 0.041(5) 0.070(6) 0.064(8) 0.008(5) -0.011(5) -0.003(5)
    C44 0.037(5) 0.044(4) 0.064(7) -0.009(4) 0.003(4) 0.000(5)
    C6 0.064(6) 0.070(6) 0.064(8) -0.012(5) 0.000(5) 0.006(5)
    C19 0.092(8) 0.067(6) 0.076(9) 0.028(5) 0.004(7) -0.003(6)
    C13 0.094(9) 0.075(7) 0.085(9) 0.013(6) 0.008(7) 0.025(6)
    C22 0.083(7) 0.048(5) 0.047(7) 0.012(5) 0.005(5) -0.017(5)
    C7 0.081(7) 0.056(6) 0.078(9) -0.013(5) 0.011(6) -0.016(5)
    C34 0.115(8) 0.066(6) 0.037(6) -0.011(6) 0.013(6) 0.004(5)
    C11 0.058(6) 0.067(6) 0.055(7) 0.004(5) 0.003(5) -0.009(5)
    C14 0.086(7) 0.054(6) 0.083(9) -0.005(6) 0.001(7) 0.002(6)
_geom_special_details
;
All e.s.d.'s (except the e.s.d. in the dihedral angle between two l.s. planes)
are estimated using the full covariance matrix. The cell e.s.d.'s are taken
into account individually in the estimation of e.s.d.'s in distances, angles
and torsion angles; correlations between e.s.d.'s in cell parameters are only
used when they are defined by crystal symmetry. An approximate (isotropic)
treatment of cell e.s.d.'s is used for estimating e.s.d.'s involving l.s.
planes.
;
loop_
    _geom_bond_atom_site_label_1
    _geom_bond_atom_site_label_2
    _geom_bond_site_symmetry_2
    _geom_bond_distance
    _geom_bond_publ_flag
    Ni1 O2 . 1.837(5) y
    Ni1 O1 . 1.855(5) y
    Ni1 S2 . 2.128(2) y
    Ni1 S1 . 2.141(2) y
    S2 C24 . 1.706(7) ?
    S1 C2 . 1.722(8) ?
    N4 C24 . 1.353(9) ?
    N4 C31 . 1.460(9) ?
    N4 C38 . 1.474(7) ?
    O2 C23 . 1.259(9) ?
    N3 C23 . 1.333(10) ?
    N3 C24 . 1.352(8) ?
    N1 C2 . 1.326(9) ?
    N1 C1 . 1.338(9) ?
    O1 C1 . 1.260(9) ?
    C31 C32 . 1.536(11) ?
    C31 H31A . 0.97 ?
    C31 H31B . 0.97 ?
    N2 C2 . 1.359(9) ?
    N2 C9 . 1.464(8) ?
    N2 C16 . 1.475(10) ?
    C3 C4 . 1.378(10) ?
    C3 C8 . 1.379(9) ?
    C3 C1 . 1.495(10) ?
    C25 C26 . 1.385(10) ?
    C25 C30 . 1.389(10) ?
    C25 C23 . 1.506(9) ?
    C15 C10 . 1.364(10) ?
    C15 C14 . 1.369(11) ?
    C15 H15 . 0.93 ?
    C10 C11 . 1.392(11) ?
    C10 C9 . 1.488(10) ?
    C9 H9A . 0.97 ?
    C9 H9B . 0.97 ?
    C16 C17 . 1.519(11) ?
    C16 H16A . 0.97 ?
    C16 H16B . 0.97 ?
    C28 C27 . 1.356(11) ?
    C28 C29 . 1.356(11) ?
    C28 H28 . 0.93 ?
    C38 C39 . 1.518(10) ?
    C38 H38A . 0.97 ?
    C38 H38B . 0.97 ?
    C37 C32 . 1.368(10) ?
    C37 C36 . 1.411(12) ?
    C37 H37 . 0.93 ?
    C5 C4 . 1.360(10) ?
    C5 C6 . 1.378(11) ?
    C5 H5 . 0.93 ?
    C42 C41 . 1.370(11) ?
    C42 C43 . 1.385(12) ?
    C42 H42 . 0.93 ?
    C43 C44 . 1.382(12) ?
    C43 H43 . 0.93 ?
    C32 C33 . 1.386(11) ?
    C40 C39 . 1.376(9) ?
    C40 C41 . 1.398(11) ?
    C40 H40 . 0.93 ?
    C26 C27 . 1.384(9) ?
    C26 H26 . 0.93 ?
    C29 C30 . 1.377(10) ?
    C29 H29 . 0.93 ?
    C17 C22 . 1.378(12) ?
    C17 C18 . 1.385(10) ?
    C27 H27 . 0.93 ?
    C12 C11 . 1.376(11) ?
    C12 C13 . 1.380(12) ?
    C12 H12 . 0.93 ?
    C35 C34 . 1.348(11) ?
    C35 C36 . 1.359(12) ?
    C35 H35 . 0.93 ?
    C30 H30 . 0.93 ?
    C33 C34 . 1.388(12) ?
    C33 H33 . 0.93 ?
    C39 C44 . 1.375(10) ?
    C21 C20 . 1.355(11) ?
    C21 C22 . 1.395(12) ?
    C21 H21 . 0.93 ?
    C36 H36 . 0.93 ?
    C8 C7 . 1.403(11) ?
    C8 H8 . 0.93 ?
    C4 H4 . 0.93 ?
    C20 C19 . 1.363(13) ?
    C20 H20 . 0.93 ?
    C18 C19 . 1.386(13) ?
    C18 H18 . 0.93 ?
    C41 H41 . 0.93 ?
    C44 H44 . 0.93 ?
    C6 C7 . 1.361(12) ?
    C6 H6 . 0.93 ?
    C19 H19 . 0.93 ?
    C13 C14 . 1.366(13) ?
    C13 H13 . 0.93 ?
    C22 H22 . 0.93 ?
    C7 H7 . 0.93 ?
    C34 H34 . 0.93 ?
    C11 H11 . 0.93 ?
    C14 H14 . 0.93 ?
loop_
    _geom_angle_atom_site_label_1
    _geom_angle_atom_site_label_2
    _geom_angle_atom_site_label_3
    _geom_angle_site_symmetry_1
    _geom_angle_site_symmetry_3
    _geom_angle
    _geom_angle_publ_flag
    O2 Ni1 O1 . . 84.5(2) y
    O2 Ni1 S2 . . 95.94(17) y
    O1 Ni1 S2 . . 177.9(2) y
    O2 Ni1 S1 . . 179.2(2) y
    O1 Ni1 S1 . . 95.23(18) y
    S2 Ni1 S1 . . 84.38(9) y
    C24 S2 Ni1 . . 109.5(3) ?
    C2 S1 Ni1 . . 107.6(3) ?
    C24 N4 C31 . . 121.1(6) ?
    C24 N4 C38 . . 122.3(6) ?
    C31 N4 C38 . . 116.6(6) ?
    C23 O2 Ni1 . . 131.9(5) ?
    C23 N3 C24 . . 123.0(7) ?
    C2 N1 C1 . . 124.0(7) ?
    C1 O1 Ni1 . . 131.5(5) ?
    N4 C31 C32 . . 114.1(6) ?
    N4 C31 H31A . . 108.7 ?
    C32 C31 H31A . . 108.7 ?
    N4 C31 H31B . . 108.7 ?
    C32 C31 H31B . . 108.7 ?
    H31A C31 H31B . . 107.6 ?
    N3 C24 N4 . . 113.5(6) ?
    N3 C24 S2 . . 127.9(6) ?
    N4 C24 S2 . . 118.5(5) ?
    C2 N2 C9 . . 122.6(7) ?
    C2 N2 C16 . . 122.0(7) ?
    C9 N2 C16 . . 115.2(6) ?
    C4 C3 C8 . . 118.1(8) ?
    C4 C3 C1 . . 122.5(7) ?
    C8 C3 C1 . . 119.4(8) ?
    C26 C25 C30 . . 117.8(7) ?
    C26 C25 C23 . . 122.3(7) ?
    C30 C25 C23 . . 119.9(7) ?
    C10 C15 C14 . . 122.5(9) ?
    C10 C15 H15 . . 118.7 ?
    C14 C15 H15 . . 118.7 ?
    C15 C10 C11 . . 117.4(8) ?
    C15 C10 C9 . . 119.9(8) ?
    C11 C10 C9 . . 122.6(7) ?
    N2 C9 C10 . . 114.8(6) ?
    N2 C9 H9A . . 108.6 ?
    C10 C9 H9A . . 108.6 ?
    N2 C9 H9B . . 108.6 ?
    C10 C9 H9B . . 108.6 ?
    H9A C9 H9B . . 107.5 ?
    N2 C16 C17 . . 109.0(7) ?
    N2 C16 H16A . . 109.9 ?
    C17 C16 H16A . . 109.9 ?
    N2 C16 H16B . . 109.9 ?
    C17 C16 H16B . . 109.9 ?
    H16A C16 H16B . . 108.3 ?
    C27 C28 C29 . . 120.9(7) ?
    C27 C28 H28 . . 119.5 ?
    C29 C28 H28 . . 119.5 ?
    N4 C38 C39 . . 112.5(6) ?
    N4 C38 H38A . . 109.1 ?
    C39 C38 H38A . . 109.1 ?
    N4 C38 H38B . . 109.1 ?
    C39 C38 H38B . . 109.1 ?
    H38A C38 H38B . . 107.8 ?
    O1 C1 N1 . . 129.9(7) ?
    O1 C1 C3 . . 117.1(7) ?
    N1 C1 C3 . . 113.0(8) ?
    O2 C23 N3 . . 130.8(7) ?
    O2 C23 C25 . . 116.6(7) ?
    N3 C23 C25 . . 112.5(7) ?
    C32 C37 C36 . . 120.1(8) ?
    C32 C37 H37 . . 120 ?
    C36 C37 H37 . . 120 ?
    C4 C5 C6 . . 119.9(8) ?
    C4 C5 H5 . . 120.1 ?
    C6 C5 H5 . . 120.1 ?
    C41 C42 C43 . . 119.6(9) ?
    C41 C42 H42 . . 120.2 ?
    C43 C42 H42 . . 120.2 ?
    C44 C43 C42 . . 119.2(8) ?
    C44 C43 H43 . . 120.4 ?
    C42 C43 H43 . . 120.4 ?
    C37 C32 C33 . . 118.2(8) ?
    C37 C32 C31 . . 120.2(8) ?
    C33 C32 C31 . . 121.5(7) ?
    C39 C40 C41 . . 119.9(7) ?
    C39 C40 H40 . . 120.1 ?
    C41 C40 H40 . . 120.1 ?
    C27 C26 C25 . . 120.5(7) ?
    C27 C26 H26 . . 119.7 ?
    C25 C26 H26 . . 119.7 ?
    C28 C29 C30 . . 119.7(8) ?
    C28 C29 H29 . . 120.1 ?
    C30 C29 H29 . . 120.1 ?
    C22 C17 C18 . . 118.5(9) ?
    C22 C17 C16 . . 121.9(8) ?
    C18 C17 C16 . . 119.6(8) ?
    N1 C2 N2 . . 115.5(7) ?
    N1 C2 S1 . . 127.5(6) ?
    N2 C2 S1 . . 116.8(6) ?
    C28 C27 C26 . . 120.0(8) ?
    C28 C27 H27 . . 120 ?
    C26 C27 H27 . . 120 ?
    C11 C12 C13 . . 119.4(10) ?
    C11 C12 H12 . . 120.3 ?
    C13 C12 H12 . . 120.3 ?
    C34 C35 C36 . . 120.4(10) ?
    C34 C35 H35 . . 119.8 ?
    C36 C35 H35 . . 119.8 ?
    C29 C30 C25 . . 121.0(8) ?
    C29 C30 H30 . . 119.5 ?
    C25 C30 H30 . . 119.5 ?
    C32 C33 C34 . . 121.2(8) ?
    C32 C33 H33 . . 119.4 ?
    C34 C33 H33 . . 119.4 ?
    C44 C39 C40 . . 118.8(8) ?
    C44 C39 C38 . . 118.7(7) ?
    C40 C39 C38 . . 122.4(7) ?
    C20 C21 C22 . . 120.3(9) ?
    C20 C21 H21 . . 119.8 ?
    C22 C21 H21 . . 119.8 ?
    C35 C36 C37 . . 120.2(8) ?
    C35 C36 H36 . . 119.9 ?
    C37 C36 H36 . . 119.9 ?
    C3 C8 C7 . . 120.6(8) ?
    C3 C8 H8 . . 119.7 ?
    C7 C8 H8 . . 119.7 ?
    C5 C4 C3 . . 121.8(8) ?
    C5 C4 H4 . . 119.1 ?
    C3 C4 H4 . . 119.1 ?
    C21 C20 C19 . . 119.1(9) ?
    C21 C20 H20 . . 120.4 ?
    C19 C20 H20 . . 120.4 ?
    C17 C18 C19 . . 119.4(9) ?
    C17 C18 H18 . . 120.3 ?
    C19 C18 H18 . . 120.3 ?
    C42 C41 C40 . . 120.6(8) ?
    C42 C41 H41 . . 119.7 ?
    C40 C41 H41 . . 119.7 ?
    C39 C44 C43 . . 121.7(8) ?
    C39 C44 H44 . . 119.1 ?
    C43 C44 H44 . . 119.1 ?
    C7 C6 C5 . . 120.2(8) ?
    C7 C6 H6 . . 119.9 ?
    C5 C6 H6 . . 119.9 ?
    C20 C19 C18 . . 121.8(9) ?
    C20 C19 H19 . . 119.1 ?
    C18 C19 H19 . . 119.1 ?
    C14 C13 C12 . . 120.2(10) ?
    C14 C13 H13 . . 119.9 ?
    C12 C13 H13 . . 119.9 ?
    C17 C22 C21 . . 120.8(8) ?
    C17 C22 H22 . . 119.6 ?
    C21 C22 H22 . . 119.6 ?
    C6 C7 C8 . . 119.4(8) ?
    C6 C7 H7 . . 120.3 ?
    C8 C7 H7 . . 120.3 ?
    C35 C34 C33 . . 120.0(9) ?
    C35 C34 H34 . . 120 ?
    C33 C34 H34 . . 120 ?
    C12 C11 C10 . . 121.1(8) ?
    C12 C11 H11 . . 119.4 ?
    C10 C11 H11 . . 119.4 ?
    C13 C14 C15 . . 119.3(9) ?
    C13 C14 H14 . . 120.3 ?
    C15 C14 H14 . . 120.3 ?
