# Supplementary material for: cis-Bis(N-benzoyl-N′,N′-dibenzyl­thio­ureato-κ2 O,S)nickel(II)
Source: Acta Crystallogr Sect E Struct Rep Online. 2008 Jun 13;64(Pt 7):m916. doi: 10.1107/S1600536808017145 (PMC2961862; doi:10.1107/S1600536808017145)
Supplement: Supplementary file 2 [file e-64-0m916-Isup2.hkl]

#
# h,k,l, Fc-squared, Fo-squared, sigma(Fo-squared) and status flag
#
data_I
_shelx_title ' Hiram2 in P 21 21 21'
_shelx_refln_list_code          4
_shelx_F_calc_maximum      194.67
_exptl_crystal_F_000      1624.00
_reflns_d_resolution_high  0.9000
 
loop_
 _symmetry_equiv_pos_as_xyz
 'x, y, z'
 '-x+1/2, -y, z+1/2'
 'x+1/2, -y+1/2, -z'
 '-x, y+1/2, -z+1/2'
 
_cell_length_a     5.5640
_cell_length_b    19.7870
_cell_length_c    33.8580
_cell_angle_alpha  90.000
_cell_angle_beta   90.000
_cell_angle_gamma  90.000
 
_shelx_F_squared_multiplier     1.000
 
loop_
 _refln_index_h
 _refln_index_k
 _refln_index_l
 _refln_F_squared_calc
 _refln_F_squared_meas
 _refln_F_squared_sigma
 _refln_observed_status
   2   0   0      689.18      836.55     77.43 o
   4   0   0      945.81      976.70    109.31 o
   6   0   0       23.68      165.92    117.25 o
   1   1   0      101.22      103.72     24.67 o
   2   1   0      684.47      628.39     31.51 o
   3   1   0    11801.07    11350.68    430.75 o
   4   1   0       13.50       58.32     32.07 o
   5   1   0       22.11      293.38    102.78 o
   6   1   0        1.93      307.70   1001.62 o
   1   2   0    20545.47    18751.93    236.52 o
   2   2   0      400.20      417.32     14.37 o
   3   2   0      158.58      265.80     32.68 o
   4   2   0      183.96      187.46     55.07 o
   5   2   0      233.34      313.27     66.25 o
   6   2   0      158.99      117.14    990.92 o
   1   3   0     2106.55     2084.51     34.51 o
   2   3   0     1143.47     1116.40     27.74 o
   3   3   0     1028.23     1092.35     47.18 o
   4   3   0      607.28      648.42     84.24 o
   5   3   0       68.35      141.98     58.04 o
   6   3   0       97.16       97.80     52.67 o
   0   4   0     1311.76     1484.10     56.79 o
   1   4   0      584.43      647.65     21.13 o
   2   4   0     2141.12     2005.23     44.43 o
   3   4   0      649.85      691.95     34.16 o
   4   4   0      439.91      386.24    127.55 o
   5   4   0      309.31      326.95     87.58 o
   6   4   0        0.52      115.75     65.50 o
   1   5   0      945.10     1049.93     30.54 o
   2   5   0     6089.91     6043.33    138.73 o
   3   5   0      484.26      564.46     38.44 o
   4   5   0      406.15      396.86     30.12 o
   5   5   0      273.05      220.81     67.19 o
   6   5   0      245.37      166.23     84.54 o
   0   6   0     8248.43     8129.40    183.53 o
   1   6   0      504.57      545.59     40.04 o
   2   6   0        5.99      268.18     39.80 o
   3   6   0      336.92      420.13     22.25 o
   4   6   0      355.46      392.15     51.21 o
   5   6   0      251.57      266.20     45.35 o
   1   7   0      341.51      382.79     23.78 o
   2   7   0     3719.79     3726.67     94.51 o
   3   7   0      265.56      255.18     30.31 o
   4   7   0      411.92      415.31     67.86 o
   5   7   0     1751.72     1645.53     92.75 o
   0   8   0      260.42      301.90     32.89 o
   1   8   0     6588.93     6604.83    124.53 o
   2   8   0     1657.01     1600.41     53.43 o
   3   8   0      538.66      573.59     71.22 o
   4   8   0      103.01      107.67     34.04 o
   5   8   0      380.61      507.03     66.09 o
   1   9   0     4248.99     4222.36     81.32 o
   2   9   0     4931.69     4825.18     90.45 o
   3   9   0        5.55       52.05     18.39 o
   4   9   0       36.09       69.98     52.67 o
   5   9   0        0.13      144.49     56.33 o
   0  10   0      827.81      991.31     44.98 o
   1  10   0      390.58      428.57     25.90 o
   2  10   0      415.14      452.34     29.51 o
   3  10   0     1087.99      942.40     79.08 o
   4  10   0      718.26      757.15     73.73 o
   5  10   0      550.66      545.93     89.36 o
   1  11   0      508.57      598.00     35.06 o
   2  11   0     1094.26     1097.51     42.12 o
   3  11   0       17.45      129.58     35.41 o
   4  11   0        2.21      107.90     49.29 o
   5  11   0        9.60      119.28     45.81 o
   0  12   0      332.41      412.49     55.27 o
   1  12   0      603.60      695.88     30.62 o
   2  12   0     3642.74     3433.53     78.55 o
   3  12   0      524.64      609.62     57.32 o
   4  12   0       25.25      126.76     45.98 o
   5  12   0       40.86      290.26     97.14 o
   1  13   0     1111.32     1216.92     51.90 o
   2  13   0      335.55      423.93     96.84 o
   3  13   0      173.40      289.14     54.29 o
   4  13   0      325.46      277.58     52.42 o
   0  14   0       49.51       75.29     33.99 o
   1  14   0     1503.78     1502.70     52.42 o
   2  14   0     2475.23     2469.54     81.49 o
   3  14   0     1772.62     1930.46    223.58 o
   4  14   0      278.75      296.98     85.66 o
   1  15   0      261.81      298.99     31.60 o
   2  15   0      176.79      157.70     39.18 o
   3  15   0      189.05      194.46     45.03 o
   4  15   0      155.12      130.30     62.99 o
   0  16   0      769.72      732.51     78.32 o
   1  16   0     1354.74     1265.96     65.33 o
   2  16   0        5.63      108.84     32.15 o
   3  16   0      128.82      201.75     52.52 o
   4  16   0       67.56       66.90     30.09 o
   1  17   0      325.81      370.93     51.47 o
   2  17   0      460.37      526.96    127.20 o
   3  17   0       12.57      111.11     47.23 o
   0  18   0       85.64      126.54     75.25 o
   1  18   0      300.77      340.21     62.47 o
   2  18   0       92.20      133.67     47.01 o
   3  18   0       24.04      140.51     60.41 o
   1  19   0     1029.87      682.30    200.11 o
   2  19   0      163.57      175.85     64.71 o
   3  19   0      243.98      178.09    166.14 o
   0  20   0      568.59      715.33    124.93 o
   1  20   0        0.90       95.14     42.70 o
   2  20   0      383.78      410.01    136.12 o
   1  21   0      870.24      923.84    193.26 o
   1   0   1     4206.07     4032.04     77.93 o
   2   0   1       39.98      161.94     54.64 o
   3   0   1      848.06      821.15     48.76 o
   4   0   1      573.49      431.41     77.33 o
   5   0   1      398.93      275.76     78.93 o
   6   0   1      287.90      120.83     65.66 o
  -6   1   1      236.78      447.14    239.83 o
  -5   1   1     1292.28     1381.16    128.77 o
  -4   1   1      573.16      524.91     63.15 o
  -3   1   1     3136.14     2917.27    127.99 o
  -2   1   1     2278.59     2151.53     82.02 o
  -1   1   1     6787.53     6184.28    299.81 o
   1   1   1     6547.53     5790.04    291.97 o
   2   1   1     2131.33     1984.41     42.06 o
   3   1   1     3187.45     2964.99    126.31 o
   4   1   1      533.67      444.37     79.48 o
   5   1   1     1210.82     1330.21    139.97 o
   6   1   1      271.64      248.05    105.13 o
  -6   2   1       46.88       97.20     51.69 o
  -5   2   1      515.18      526.49     75.22 o
  -4   2   1      482.33      454.25    126.65 o
  -3   2   1     7000.61     6946.18    327.74 o
  -2   2   1      161.35      167.77     41.16 o
  -1   2   1     3013.46     3004.61    139.28 o
   1   2   1     2803.80     2868.89    138.82 o
   2   2   1      222.62      234.93     12.09 o
   3   2   1     7224.17     7217.57    327.41 o
   4   2   1      455.92      444.12     70.22 o
   5   2   1      537.22      595.87     68.55 o
   6   2   1       27.25      110.42     55.43 o
  -6   3   1      187.08      282.08    130.26 o
  -5   3   1      530.84      534.05     95.71 o
  -4   3   1      386.59      454.76     60.74 o
  -3   3   1     4177.98     4014.73    142.48 o
  -2   3   1      618.94      650.37     23.17 o
  -1   3   1     5077.37     5131.11    113.31 o
   0   3   1     3851.52     2798.68   1091.81 o
   1   3   1     4675.41     4761.13    142.80 o
   2   3   1      601.37      589.29     37.39 o
   3   3   1     4054.08     4093.81    103.54 o
   4   3   1      362.89      361.45     42.51 o
   5   3   1      529.26      504.66    127.23 o
   6   3   1      200.20      137.63     86.93 o
  -6   4   1      107.68      146.37     76.41 o
  -5   4   1      488.49      521.59     77.98 o
  -4   4   1       33.71       93.44     93.15 o
  -3   4   1     1712.87     1562.98     51.97 o
  -2   4   1     4069.50     3999.43     73.24 o
  -1   4   1     4331.24     4889.04    101.17 o
   0   4   1     2089.47     2295.10     70.47 o
   1   4   1     4263.72     4661.79    255.47 o
   2   4   1     4215.39     4136.21     93.04 o
   3   4   1     1809.58     1709.50     64.28 o
   4   4   1       49.24       81.74     41.96 o
   5   4   1      460.26      702.49     96.99 o
   6   4   1       78.99      192.40    120.96 o
  -6   5   1      175.67      124.38     63.17 o
  -5   5   1      174.90      217.86     73.45 o
  -4   5   1      605.25      655.09     69.83 o
  -3   5   1     6584.90     6353.64    138.43 o
  -2   5   1      305.95      384.58     42.56 o
  -1   5   1     6923.96     6588.56    111.56 o
   0   5   1      811.53      688.95     23.22 o
   1   5   1     6428.10     6214.82    112.93 o
   2   5   1      225.50      321.49     33.44 o
   3   5   1     6619.20     6570.21    179.60 o
   4   5   1      635.90      616.13     27.24 o
   5   5   1      183.35      186.61     32.15 o
   6   5   1      188.98      136.31     94.54 o
  -5   6   1      267.24      260.27     34.07 o
  -4   6   1       17.52       50.76     16.35 o
  -3   6   1      593.49      556.96     30.43 o
  -2   6   1     1902.84     1884.81     55.42 o
  -1   6   1     2872.39     3189.14    112.08 o
   0   6   1      245.08      279.54     29.81 o
   1   6   1     3197.57     3394.80     74.23 o
   2   6   1     1976.46     1999.67     37.46 o
   3   6   1      594.50      593.98     36.43 o
   4   6   1       33.83       69.73     48.30 o
   5   6   1      230.31      212.82     36.98 o
  -5   7   1       47.34      118.89     34.09 o
  -4   7   1      355.46      402.99     29.58 o
  -3   7   1      246.03      276.65     24.19 o
  -2   7   1     1639.64     1791.08     50.59 o
  -1   7   1     5431.73     5548.34     96.55 o
   0   7   1      809.91      809.67     50.98 o
   1   7   1     4871.85     4843.30     94.21 o
   2   7   1     1645.36     1770.35     34.94 o
   3   7   1      185.33      208.48     20.69 o
   4   7   1      309.96      315.45     31.34 o
   5   7   1       49.26      118.76     42.40 o
  -5   8   1      403.45      489.36     93.23 o
  -4   8   1      344.00      351.36     35.72 o
  -3   8   1      614.71      588.48     26.70 o
  -2   8   1      833.97      856.80     29.69 o
  -1   8   1     2904.02     2846.39     77.40 o
   0   8   1      163.60      139.74     21.02 o
   1   8   1     3121.53     3089.66     60.75 o
   2   8   1      962.06     1013.64     37.32 o
   3   8   1      634.15      611.91     26.09 o
   4   8   1      282.19      324.24     70.86 o
   5   8   1      428.90      517.50     85.03 o
  -5   9   1      188.19      247.88     74.01 o
  -4   9   1      217.05      265.44     44.56 o
  -3   9   1      372.63      428.18     43.32 o
  -2   9   1     4782.95     4674.64     85.80 o
  -1   9   1    12086.23    11956.64    226.82 o
   0   9   1     4921.25     4654.47    138.16 o
   1   9   1    11218.66    10999.62    204.55 o
   2   9   1     5074.79     4971.16    146.42 o
   3   9   1      411.11      393.89     29.00 o
   4   9   1      274.37      276.83     37.54 o
   5   9   1      163.34      870.58    178.28 o
  -5  10   1       61.24      113.45     71.51 o
  -4  10   1      153.43      190.87     26.88 o
  -3  10   1      387.56      407.03     49.00 o
  -2  10   1     6059.36     5819.44    123.25 o
  -1  10   1     3573.38     3438.95     70.83 o
   0  10   1     1867.14     1808.03     54.63 o
   1  10   1     3655.12     3570.21     74.81 o
   2  10   1     6096.03     5966.37    125.88 o
   3  10   1      393.28      477.90     36.84 o
   4  10   1      167.92      178.44     46.89 o
   5  10   1       81.43      154.74     52.81 o
  -5  11   1      159.22      106.62     54.19 o
  -4  11   1      884.29      969.83    130.03 o
  -3  11   1      372.13      379.95     49.99 o
  -2  11   1     2721.53     2644.88     68.71 o
  -1  11   1     5435.04     5443.47    112.11 o
   0  11   1     5276.57     5301.11    111.67 o
   1  11   1     5495.89     5506.10    112.81 o
   2  11   1     2783.41     2698.60     66.22 o
   3  11   1      367.33      302.60     41.10 o
   4  11   1      850.44      872.22     71.21 o
   5  11   1      148.53      161.68     70.74 o
  -5  12   1       18.64       52.57     43.98 o
  -4  12   1      502.30      548.70     77.07 o
  -3  12   1       53.19      132.94     33.40 o
  -2  12   1     2163.90     2133.42     62.28 o
  -1  12   1     2659.79     2560.48     66.24 o
   0  12   1     1176.64     1125.47     42.58 o
   1  12   1     2594.88     2546.73     63.03 o
   2  12   1     2200.76     2269.39     69.52 o
   3  12   1       55.60      207.06     44.83 o
   4  12   1      575.67      584.33    134.34 o
   5  12   1       28.99       66.24     49.06 o
  -4  13   1      231.58      120.32     40.48 o
  -3  13   1     1322.50     1307.08     73.76 o
  -2  13   1      538.70      513.65     38.76 o
  -1  13   1     1032.59     1046.03     43.35 o
   0  13   1      649.50      627.13     45.56 o
   1  13   1     1163.61     1258.84     44.09 o
   2  13   1      498.26      472.58     67.57 o
   3  13   1     1174.19     1078.39     93.61 o
   4  13   1      205.40      104.49     38.93 o
  -4  14   1       85.15      141.69     48.16 o
  -3  14   1      127.36      106.03     62.35 o
  -2  14   1     1235.39     1287.59     72.69 o
  -1  14   1      118.15      154.78     26.59 o
   0  14   1       26.04       75.15     24.27 o
   1  14   1       75.07       60.37     16.83 o
   2  14   1     1281.89     1371.28     59.39 o
   3  14   1      171.57      325.89     70.36 o
   4  14   1      113.30      155.39     58.22 o
  -4  15   1       68.86      171.45     59.91 o
  -3  15   1        4.75       94.74     31.94 o
  -2  15   1     1656.16     1549.99     66.86 o
  -1  15   1       16.57      106.08     27.31 o
   0  15   1     2263.74     2276.44     75.90 o
   1  15   1       11.93       57.31     18.67 o
   2  15   1     1540.16     1544.10    102.19 o
   3  15   1       12.08      123.61     51.55 o
   4  15   1       64.51      131.87     51.63 o
  -4  16   1      285.22      122.88     60.10 o
  -3  16   1       28.36      182.38     50.78 o
  -2  16   1      275.35      194.63     41.33 o
  -1  16   1      138.72      117.83     28.36 o
   0  16   1      143.53      149.10     35.22 o
   1  16   1      139.63      221.88     47.88 o
   2  16   1      284.68      303.37     53.19 o
   3  16   1       10.37      110.58     44.90 o
   4  16   1      278.67      214.83    173.49 o
  -3  17   1      258.41      207.75     71.60 o
  -2  17   1      139.59      251.12     52.74 o
  -1  17   1      305.38      325.61     56.37 o
   0  17   1      101.44      185.37     38.83 o
   1  17   1      258.47      239.01     53.21 o
   2  17   1      145.37      280.27    109.31 o
   3  17   1      286.04      353.69    133.03 o
  -3  18   1      192.53      179.59     67.62 o
  -2  18   1      135.67      179.88    107.74 o
  -1  18   1      808.62      903.79     95.14 o
   0  18   1      653.08      807.46     78.39 o
   1  18   1      854.73      962.87     86.77 o
   2  18   1      162.46      210.89     79.23 o
   3  18   1      192.97       95.47     77.96 o
  -3  19   1       83.44      117.67     62.93 o
  -2  19   1      110.75      146.34    139.08 o
  -1  19   1      416.72      423.95     69.86 o
   0  19   1      368.60      324.79     80.15 o
   1  19   1      407.10      588.36     95.54 o
   2  19   1       90.36      199.68     61.58 o
   3  19   1      108.68      204.53    136.51 o
  -2  20   1       55.50      173.58     70.42 o
  -1  20   1      217.65      182.08     45.81 o
   0  20   1        1.48      124.31     45.34 o
   1  20   1      219.59      201.98     79.97 o
   2  20   1       59.49      237.46     90.81 o
  -1  21   1      154.82      242.20    126.84 o
   0  21   1      180.02      146.98     45.69 o
   1  21   1      150.91       97.03     99.75 o
   1   0   2     9060.88     8217.61    308.90 o
   2   0   2      271.36      271.99     37.19 o
   3   0   2     2333.43     2186.63    118.16 o
   4   0   2        9.82       50.78     24.73 o
   5   0   2        2.79       97.25     48.05 o
   6   0   2       96.99      145.62     67.39 o
  -6   1   2      157.18      104.42     57.77 o
  -5   1   2       87.78      168.78     73.14 o
  -4   1   2     1862.14     1823.58    171.55 o
  -3   1   2     1893.11     1977.79     86.28 o
  -2   1   2     4291.55     4307.84     75.78 o
  -1   1   2    29295.60    27465.38    408.44 o
   1   1   2    29376.17    28287.64    620.93 o
   2   1   2     3928.69     4041.43     63.82 o
   3   1   2     1845.21     1893.18     58.61 o
   4   1   2     1921.41     1901.28    107.54 o
   5   1   2       86.97      149.11     64.42 o
   6   1   2      142.69      129.58     67.01 o
  -6   2   2       77.82       89.11     51.18 o
  -5   2   2       28.17      137.67     53.88 o
  -4   2   2       18.52       73.86     40.97 o
  -3   2   2     2069.29     2120.11    119.98 o
  -2   2   2      982.11      933.11     30.70 o
  -1   2   2     6774.76     6354.87    106.52 o
   1   2   2     6260.73     5963.78     92.94 o
   2   2   2      966.83      938.64     44.40 o
   3   2   2     2166.96     2158.93     56.53 o
   4   2   2       31.34       85.82     33.81 o
   5   2   2       40.52       88.34     46.13 o
   6   2   2       79.95      134.54   1075.86 o
  -6   3   2       56.37      156.18     80.98 o
  -5   3   2      135.69      123.20     61.67 o
  -4   3   2      438.74      143.78    133.38 o
  -3   3   2       75.03       78.59     18.22 o
  -2   3   2     1984.81     1831.82     34.98 o
  -1   3   2     2099.40     2101.06     39.33 o
   0   3   2    27953.87     9467.47   5638.28 o
   1   3   2     1964.25     1932.64     39.64 o
   2   3   2     1850.95     1748.27     35.88 o
   3   3   2       98.43      135.61     22.14 o
   4   3   2      407.61      410.03     50.80 o
   5   3   2      113.54      188.10     62.94 o
   6   3   2       60.08      132.13     64.73 o
  -6   4   2       14.28       69.47     40.52 o
  -5   4   2      194.19      188.77     72.13 o
  -4   4   2      787.59      803.45     52.39 o
  -3   4   2       91.55      116.91     27.53 o
  -2   4   2     2378.64     2292.73     57.88 o
  -1   4   2    12152.90    11290.29    240.33 o
   0   4   2    30474.58    28512.47    856.32 o
   1   4   2    12711.24    11693.02    251.16 o
   2   4   2     2251.40     2138.34     51.11 o
   3   4   2      121.51      105.17     15.23 o
   4   4   2      743.33      787.34     44.33 o
   5   4   2      195.60      254.13     97.72 o
   6   4   2       21.58      105.73     89.73 o
  -6   5   2        8.21      112.89     58.06 o
  -5   5   2      182.96      168.14    116.44 o
  -4   5   2      211.76      226.16     33.27 o
  -3   5   2      656.81      667.26    257.89 o
  -2   5   2     2548.30     2497.85     50.43 o
  -1   5   2     5533.43     5532.22     89.36 o
   0   5   2     2271.38     2765.61    107.76 o
   1   5   2     5581.62     5437.81     92.01 o
   2   5   2     2562.31     2485.40     46.45 o
   3   5   2      794.37      825.16     37.32 o
   4   5   2      164.01      191.91     28.35 o
   5   5   2      157.81      138.90     35.50 o
   6   5   2       10.68       78.86     66.89 o
  -5   6   2       64.18       90.94     34.17 o
  -4   6   2      760.04      740.86     37.36 o
  -3   6   2      154.41      158.94     20.53 o
  -2   6   2     1893.72     1812.60     43.10 o
  -1   6   2     3962.52     4137.72    150.10 o
   0   6   2       47.37      120.15     17.82 o
   1   6   2     4244.63     4475.15    133.54 o
   2   6   2     1778.31     1754.32     84.10 o
   3   6   2      217.38      252.37     24.67 o
   4   6   2      773.40      745.77     40.00 o
   5   6   2       71.27       86.04     37.52 o
  -5   7   2      851.43      834.57     70.46 o
  -4   7   2     1121.50     1041.76     44.37 o
  -3   7   2     1684.40     1651.50     43.34 o
  -2   7   2      846.10      770.80     36.36 o
  -1   7   2     3376.80     3393.09     65.43 o
   0   7   2     2713.97     2724.59     59.19 o
   1   7   2     3347.48     3324.02     69.02 o
   2   7   2      824.27      736.47     42.73 o
   3   7   2     1612.71     1684.87     43.54 o
   4   7   2     1072.44     1019.86     46.58 o
   5   7   2      874.11      946.81     64.10 o
  -5   8   2      285.87      506.54    144.67 o
  -4   8   2      132.89      136.05     30.41 o
  -3   8   2      673.69      678.68     34.80 o
  -2   8   2     3691.26     3840.12     80.18 o
  -1   8   2     5481.46     5331.97     94.77 o
   0   8   2      170.70      277.36     25.98 o
   1   8   2     5246.32     5040.83     82.58 o
   2   8   2     3747.28     3837.76    100.95 o
   3   8   2      755.17      810.71     31.57 o
   4   8   2      152.94      179.92     71.02 o
   5   8   2      298.67      422.51    125.03 o
  -5   9   2      456.46      478.65     85.12 o
  -4   9   2      262.59      276.16     30.28 o
  -3   9   2      419.26      400.41     22.84 o
  -2   9   2     1357.08     1414.66     54.56 o
  -1   9   2      175.24      293.67     75.90 o
   0   9   2      658.07      753.02     30.92 o
   1   9   2      191.26      319.64     46.22 o
   2   9   2     1325.66     1348.28     78.29 o
   3   9   2      441.26      421.80     47.60 o
   4   9   2      270.26      328.11     65.12 o
   5   9   2      436.87      529.44    168.52 o
  -5  10   2      210.95      156.71     67.78 o
  -4  10   2      312.07      390.90     38.16 o
  -3  10   2      547.94      609.42     35.57 o
  -2  10   2     1170.65     1319.27     50.51 o
  -1  10   2      711.26      886.15     87.80 o
   0  10   2       37.00       99.26     21.14 o
   1  10   2      726.95      881.94     54.93 o
   2  10   2     1343.97     1455.70     53.96 o
   3  10   2      540.98      582.41     57.05 o
   4  10   2      226.49      208.78     48.08 o
   5  10   2      208.89      276.18    105.73 o
  -5  11   2      388.53      175.98     58.06 o
  -4  11   2      169.14      240.64     39.77 o
  -3  11   2      337.62      367.40     33.08 o
  -2  11   2      982.96     1050.94     57.43 o
  -1  11   2      453.56      420.67     28.99 o
   0  11   2      152.34      240.79     33.11 o
   1  11   2      428.91      407.73     32.63 o
   2  11   2      947.61      949.39     49.23 o
   3  11   2      364.09      293.51     42.39 o
   4  11   2      164.14      185.75     52.99 o
   5  11   2      434.68      418.67     96.44 o
  -5  12   2       80.41       90.67     50.52 o
  -4  12   2      214.41      261.55     66.39 o
  -3  12   2      111.75      179.79     26.48 o
  -2  12   2      620.56      695.23     47.17 o
  -1  12   2     2405.01     2350.43     58.17 o
   0  12   2      187.13      245.30     33.06 o
   1  12   2     2355.07     2340.65     54.55 o
   2  12   2      634.11      664.35     44.44 o
   3  12   2      116.37      223.11     38.07 o
   4  12   2      161.81      221.88     65.58 o
   5  12   2       76.92      105.67     82.05 o
  -4  13   2       54.22       66.83     35.18 o
  -3  13   2     1469.51     1702.70    148.41 o
  -2  13   2     3788.50     3812.51    135.75 o
  -1  13   2     1068.56     1053.97     39.52 o
   0  13   2     1421.97     1430.90     48.83 o
   1  13   2     1079.23     1098.91     49.54 o
   2  13   2     3734.07     3797.03    180.13 o
   3  13   2     1441.15     1519.82     93.73 o
   4  13   2       65.65       80.77     35.12 o
  -4  14   2      449.52      268.09     67.86 o
  -3  14   2      123.37      221.80     48.28 o
  -2  14   2      536.89      606.81     48.50 o
  -1  14   2      324.59      315.86     43.29 o
   0  14   2       46.69      100.61     27.44 o
   1  14   2      415.92      464.41     31.50 o
   2  14   2      590.82      625.34     62.73 o
   3  14   2      154.95      210.13     58.10 o
   4  14   2      389.00      289.86     57.42 o
  -4  15   2      225.75      177.60     60.16 o
  -3  15   2      552.86      481.04     66.12 o
  -2  15   2      102.22      227.28     68.44 o
  -1  15   2      559.40      593.28     43.29 o
   0  15   2       90.41       80.41     24.13 o
   1  15   2      538.64      636.75     56.18 o
   2  15   2       69.48      139.95     33.76 o
   3  15   2      545.21      558.60    120.62 o
   4  15   2      214.80      222.93     73.25 o
  -4  16   2       55.34      103.84     49.13 o
  -3  16   2       87.59      147.11     48.54 o
  -2  16   2      197.89      323.53     48.77 o
  -1  16   2      373.02      376.55     37.88 o
   0  16   2      774.78      859.99     48.60 o
   1  16   2      423.64      371.44     52.57 o
   2  16   2      218.94      251.26     51.04 o
   3  16   2      121.34      104.92     53.63 o
   4  16   2       53.25       66.95     31.25 o
  -3  17   2       54.34      124.77     42.18 o
  -2  17   2      276.68      317.80    104.89 o
  -1  17   2     1442.14     1491.76     70.02 o
   0  17   2       88.36      114.75     34.47 o
   1  17   2     1416.22     1428.63     77.21 o
   2  17   2      201.12      170.42     48.36 o
   3  17   2       63.61      161.20     65.64 o
  -3  18   2      464.78      185.17     71.51 o
  -2  18   2      143.86      275.47     63.96 o
  -1  18   2      394.64      474.75     58.72 o
   0  18   2      292.23      449.68     56.75 o
   1  18   2      438.46      468.24     78.20 o
   2  18   2      148.03      162.89     70.14 o
   3  18   2      523.42      392.97    148.05 o
  -3  19   2       74.30      150.43     73.18 o
  -2  19   2      336.62      355.08     79.41 o
  -1  19   2       96.69      211.07     57.61 o
   0  19   2      845.65      898.36     96.73 o
   1  19   2       93.09      118.51     46.01 o
   2  19   2      278.90      222.34     64.73 o
   3  19   2       76.54      176.47     89.34 o
  -2  20   2       55.55      235.22     94.56 o
  -1  20   2      804.22      601.53    135.68 o
   0  20   2        7.94      145.65     49.63 o
   1  20   2      823.75      658.34    106.24 o
   2  20   2       57.00      197.50     74.53 o
  -1  21   2       67.21      150.76     55.38 o
   0  21   2     1175.12     1072.15    384.61 o
   1  21   2       67.44      106.64     46.30 o
   1   0   3    37896.27    36503.84   1569.38 o
   2   0   3       25.28       33.89      9.44 o
   3   0   3      263.57      213.13     33.27 o
   4   0   3     1897.19     1706.53    287.56 o
   5   0   3     1273.99     1299.63    113.33 o
   6   0   3       10.18      104.40     59.47 o
  -6   1   3       73.44      122.31     62.70 o
  -5   1   3      209.28      281.93    117.77 o
  -4   1   3     1357.82     1200.95    142.88 o
  -3   1   3      686.50      711.61    117.31 o
  -2   1   3     3263.40     3109.65     62.29 o
  -1   1   3     3478.10     3219.71     56.02 o
   1   1   3     3396.18     3101.04     92.26 o
   2   1   3     3051.12     2845.52     61.90 o
   3   1   3      761.45      771.61     33.15 o
   4   1   3     1289.24     1142.16    103.25 o
   5   1   3      198.00      338.53    100.51 o
   6   1   3       69.89       89.57     49.66 o
  -6   2   3      150.25      147.33    112.60 o
  -5   2   3      260.98      250.73     71.88 o
  -4   2   3      378.06      449.75     71.41 o
  -3   2   3     2048.33     2023.62    106.39 o
  -2   2   3      674.67      678.37     18.04 o
  -1   2   3     5707.02     5422.99    144.18 o
   1   2   3     5328.26     5130.43    104.92 o
   2   2   3      684.64      672.34     25.19 o
   3   2   3     1963.37     1918.09     40.31 o
   4   2   3      332.91      398.06     67.70 o
   5   2   3      214.40      268.02     76.35 o
   6   2   3      174.18      218.04     94.40 o
  -6   3   3       28.97       98.28     73.59 o
  -5   3   3      473.59      537.08     84.00 o
  -4   3   3     1455.05     1541.38    184.89 o
  -3   3   3     2659.77     2525.49     59.87 o
  -2   3   3      220.75      266.00     26.51 o
  -1   3   3     2485.08     2451.52     60.08 o
   0   3   3      968.89      842.35    101.56 o
   1   3   3     2704.15     2582.58     50.13 o
   2   3   3      308.16      314.57     20.64 o
   3   3   3     2731.18     2587.00     55.68 o
   4   3   3     1406.55     1300.90     79.73 o
   5   3   3      405.95      384.63     81.69 o
   6   3   3       16.60      138.13     95.45 o
  -6   4   3      210.28      119.17     64.60 o
  -5   4   3      287.45      256.73     85.46 o
  -4   4   3      822.28      894.88     80.05 o
  -3   4   3     4923.16     4821.18    110.53 o
  -2   4   3     2036.02     2036.08     60.31 o
  -1   4   3      369.63      745.35     73.68 o
   0   4   3    31928.86    30604.77    609.75 o
   1   4   3      478.71      897.83    131.49 o
   2   4   3     1852.83     1856.63     66.67 o
   3   4   3     4963.69     5187.30     90.27 o
   4   4   3      803.32      868.26     62.61 o
   5   4   3      267.93      365.65     97.44 o
   6   4   3      225.70      173.79    126.16 o
  -6   5   3       43.17       88.93     53.59 o
  -5   5   3      253.47      167.72     76.35 o
  -4   5   3      194.62      196.12     18.37 o
  -3   5   3     1758.04     1887.47    546.54 o
  -2   5   3      909.99      891.48     30.01 o
  -1   5   3     6287.51     5959.07    141.06 o
   0   5   3     8200.12     8293.32    156.37 o
   1   5   3     5714.15     5557.37     96.12 o
   2   5   3      976.02      938.80     32.14 o
   3   5   3     1899.17     2071.40     41.47 o
   4   5   3      256.15      228.02     25.59 o
   5   5   3      261.50      189.52     62.23 o
   6   5   3       52.01      151.34    107.55 o
  -5   6   3      120.05      173.58     49.91 o
  -4   6   3      202.62      213.61     23.69 o
  -3   6   3      748.44      670.74     30.28 o
  -2   6   3       48.42       90.10     19.95 o
  -1   6   3      571.97      561.82     27.07 o
   0   6   3     1067.79     1020.89     31.04 o
   1   6   3      461.81      425.68     28.46 o
   2   6   3       13.14       54.63     15.41 o
   3   6   3      761.02      701.16     33.80 o
   4   6   3      231.37      275.83     57.99 o
   5   6   3      146.09      105.85     35.92 o
  -5   7   3      140.91      147.00     39.08 o
  -4   7   3      649.39      670.89     71.73 o
  -3   7   3      752.11      681.94     38.20 o
  -2   7   3     2133.47     2036.80     78.75 o
  -1   7   3     1190.95     1114.86     34.57 o
   0   7   3      707.01      737.27     38.64 o
   1   7   3     1436.39     1391.33     42.40 o
   2   7   3     2027.19     1891.58     59.41 o
   3   7   3      719.99      705.61     30.31 o
   4   7   3      579.21      603.77     59.16 o
   5   7   3      151.24      109.06     55.02 o
  -5   8   3       91.43      165.63     76.63 o
  -4   8   3      154.09      170.53     30.24 o
  -3   8   3      364.35      391.46     29.23 o
  -2   8   3     9784.08    10059.03    219.75 o
  -1   8   3     1755.30     1898.66     53.23 o
   0   8   3      416.67      555.28     55.89 o
   1   8   3     1558.11     1736.91     87.73 o
   2   8   3    10067.22    10125.54    209.11 o
   3   8   3      393.47      480.69     31.94 o
   4   8   3      150.51      214.10     46.86 o
   5   8   3       75.44      307.47     72.35 o
  -5   9   3       98.52      126.81     44.71 o
  -4   9   3      432.24      424.25     45.23 o
  -3   9   3      478.59      412.45     78.63 o
  -2   9   3     3775.07     3775.45     91.79 o
  -1   9   3     4267.57     4140.37     80.66 o
   0   9   3      320.64      234.25     25.70 o
   1   9   3     4132.98     3939.06     79.80 o
   2   9   3     3638.59     3581.65     82.92 o
   3   9   3      586.22      522.09     41.32 o
   4   9   3      454.22      530.62     63.54 o
   5   9   3       85.99      178.93    126.85 o
  -5  10   3       14.02      118.93     51.03 o
  -4  10   3      228.17      320.77     41.76 o
  -3  10   3     1039.60     1115.14     42.28 o
  -2  10   3     3328.65     2961.56     89.37 o
  -1  10   3    10900.90    10798.09    226.28 o
   0  10   3     5006.50     5019.61    106.88 o
   1  10   3    10949.80    10846.09    237.52 o
   2  10   3     3316.14     3033.55     67.79 o
   3  10   3     1009.22      981.95     46.07 o
   4  10   3      214.93      335.24     53.39 o
   5  10   3       12.36      145.32     66.53 o
  -5  11   3      146.30      140.41     60.63 o
  -4  11   3        2.94       60.81     26.34 o
  -3  11   3      493.22      480.14     42.21 o
  -2  11   3     2594.22     2367.99     70.29 o
  -1  11   3     2309.12     2253.73     61.27 o
   0  11   3      921.05      882.03     36.43 o
   1  11   3     2332.35     2325.94    107.57 o
   2  11   3     2448.32     2340.98    109.56 o
   3  11   3      502.48      472.06     40.77 o
   4  11   3       10.30       84.25     39.09 o
   5  11   3      123.58      232.17     97.88 o
  -5  12   3       94.56       87.57     48.15 o
  -4  12   3      187.95      229.70     56.46 o
  -3  12   3      318.96      386.68     41.30 o
  -2  12   3     1277.24     1324.21    125.71 o
  -1  12   3     2029.58     1988.13     58.22 o
   0  12   3     1563.68     1442.24     49.27 o
   1  12   3     2283.76     2302.01     88.93 o
   2  12   3     1204.13     1160.27     50.92 o
   3  12   3      308.63      329.85     46.63 o
   4  12   3      187.18      249.32     63.58 o
  -4  13   3      142.84      119.26     53.58 o
  -3  13   3      186.16      177.09     34.04 o
  -2  13   3     2502.56     2433.47     68.09 o
  -1  13   3      837.38      881.07     38.00 o
   0  13   3      292.37      265.57     29.74 o
   1  13   3      811.60      891.50     43.41 o
   2  13   3     2338.06     2234.96     70.44 o
   3  13   3      130.43      261.31    116.92 o
   4  13   3      175.53      134.95     46.72 o
  -4  14   3      216.47      255.09     88.04 o
  -3  14   3      663.02      653.44   4081.42 o
  -2  14   3     1626.76     1620.67     84.43 o
  -1  14   3     1172.02     1236.54     59.53 o
   0  14   3      439.14      495.93     66.20 o
   1  14   3     1327.81     1492.13     58.66 o
   2  14   3     1546.80     1526.82     70.07 o
   3  14   3      610.42      565.85     93.61 o
   4  14   3      263.25      182.18     72.27 o
  -4  15   3       14.80      112.18     50.70 o
  -3  15   3      704.16      744.85     65.09 o
  -2  15   3       92.78      210.93    121.23 o
  -1  15   3      133.13      121.89     29.20 o
   0  15   3       43.03       93.88     30.35 o
   1  15   3      162.31      219.88     36.80 o
   2  15   3       62.40      134.15     51.56 o
   3  15   3      785.54      893.90     68.32 o
   4  15   3       26.79       87.16     36.86 o
  -4  16   3      228.08      130.79     64.97 o
  -3  16   3      250.01      329.88     56.68 o
  -2  16   3      171.54      168.00     37.75 o
  -1  16   3      170.96      184.04     40.03 o
   0  16   3      737.84      910.95     50.67 o
   1  16   3      128.25      170.67     46.72 o
   2  16   3      125.20      121.74     38.26 o
   3  16   3      300.69      237.55     67.57 o
   4  16   3      255.16      138.06     83.83 o
  -3  17   3      394.38      373.00     77.92 o
  -2  17   3      327.35      397.34    110.66 o
  -1  17   3      376.79      496.06     87.26 o
   0  17   3       45.39       91.79     33.81 o
   1  17   3      411.46      525.03     47.65 o
   2  17   3      355.25      379.61     88.99 o
   3  17   3      395.49      410.86    108.69 o
  -3  18   3      165.37      158.96     70.64 o
  -2  18   3      181.01      182.43    365.26 o
  -1  18   3      262.25      263.39     60.20 o
   0  18   3      862.06     1026.14    152.65 o
   1  18   3      248.09      330.13     57.99 o
   2  18   3      171.50      435.35    228.91 o
   3  18   3      201.54      424.42    247.38 o
  -3  19   3       50.06       99.67     85.95 o
  -2  19   3       95.37      157.78     47.64 o
  -1  19   3       13.50      219.48     63.74 o
   0  19   3      551.23      582.28     71.59 o
   1  19   3        9.60      107.48     54.68 o
   2  19   3      118.06      102.95     47.22 o
   3  19   3       41.42      167.63     91.90 o
  -2  20   3       15.37      166.12     93.65 o
  -1  20   3       77.81      167.12     58.20 o
   0  20   3       12.33      185.97     58.50 o
   1  20   3       89.15      180.99     66.45 o
   2  20   3       11.41      124.05     67.91 o
  -1  21   3       33.22      166.81     62.21 o
   0  21   3       28.26      108.23     39.15 o
   1  21   3       38.39      114.62     56.20 o
   1   0   4    10252.37     9817.50    388.33 o
   2   0   4    15199.30    14473.35    422.09 o
   3   0   4        5.03       35.00     13.26 o
   4   0   4     1206.89      986.69    104.06 o
   5   0   4      202.32      299.41     91.09 o
   6   0   4       55.26       73.22     44.11 o
  -6   1   4       59.87      108.05     56.46 o
  -5   1   4       94.06      107.23     49.01 o
  -4   1   4       38.30       40.67     30.58 o
  -3   1   4     2423.01     2204.32    106.05 o
  -2   1   4      972.24     1089.81     36.07 o
  -1   1   4    31263.46    30654.88    517.01 o
   1   1   4    30566.74    30109.15    844.85 o
   2   1   4      956.77     1050.98     28.68 o
   3   1   4     2476.33     2207.38     43.44 o
   4   1   4       30.49       83.61     52.90 o
   5   1   4      125.76      169.32     60.97 o
   6   1   4       64.51       93.30     55.28 o
  -6   2   4       32.30      210.32    142.40 o
  -5   2   4       11.39       84.14     41.33 o
  -4   2   4      791.62      724.79     95.05 o
  -3   2   4        0.60       27.80      9.85 o
  -2   2   4     1887.38     1832.23     36.48 o
  -1   2   4     8524.84     8394.18    130.46 o
   1   2   4     8629.25     8362.96    255.79 o
   2   2   4     1787.54     1801.62     64.91 o
   3   2   4        3.44       26.20     11.17 o
   4   2   4      734.08      659.39     82.57 o
   5   2   4        7.88      155.69    150.73 o
   6   2   4       39.27       68.25     59.41 o
  -6   3   4        8.88      116.21     94.57 o
  -5   3   4      394.66      507.85     90.09 o
  -4   3   4      539.86      582.20     70.07 o
  -3   3   4     1322.17     1345.76     28.76 o
  -2   3   4     1132.84     1097.93     26.42 o
  -1   3   4     8968.99     8878.36    194.04 o
   0   3   4     3381.68     3280.66    106.43 o
   1   3   4     7775.93     7526.29    159.74 o
   2   3   4     1085.36     1047.03     31.04 o
   3   3   4     1182.12     1236.68     33.14 o
   4   3   4      528.27      486.29     38.83 o
   5   3   4      386.25      396.10     71.98 o
   6   3   4        9.31       56.09     49.25 o
  -6   4   4       73.49      101.79     55.92 o
  -5   4   4      157.90      139.37     57.23 o
  -4   4   4      107.28      114.51     45.93 o
  -3   4   4     1313.97     1420.69     52.12 o
  -2   4   4     1382.55     1343.14     33.06 o
  -1   4   4     1467.14     1909.00    170.11 o
   0   4   4     6005.84     5699.40    168.05 o
   1   4   4     1432.84     1780.38    237.29 o
   2   4   4     1642.14     1677.75     81.23 o
   3   4   4     1469.27     1567.77     40.25 o
   4   4   4       62.72       80.50     15.93 o
   5   4   4      133.70      131.07     61.91 o
  -5   5   4      140.70       93.75     27.90 o
  -4   5   4      811.09      880.11     56.28 o
  -3   5   4      912.77      826.66     90.27 o
  -2   5   4     6595.65     6627.21    143.27 o
  -1   5   4     7885.50     7914.96    284.13 o
   0   5   4    10282.81    10100.54    302.56 o
   1   5   4     7171.89     7333.70    243.36 o
   2   5   4     6287.17     6368.01    139.59 o
   3   5   4     1080.93      963.40     29.06 o
   4   5   4      813.91      859.44     71.95 o
   5   5   4      149.93      177.42     31.83 o
  -5   6   4      926.42     1301.89    145.28 o
  -4   6   4     1194.15     1107.83     41.42 o
  -3   6   4     1438.97     1431.56     45.24 o
  -2   6   4     7440.76     7223.45    133.82 o
  -1   6   4      285.31      351.69     23.65 o
   0   6   4       43.75       49.11     16.09 o
   1   6   4      318.23      361.76     22.87 o
   2   6   4     7828.05     7580.24    159.74 o
   3   6   4     1642.22     1793.41     49.54 o
   4   6   4     1109.66     1027.18     36.88 o
   5   6   4      863.32      862.29     72.33 o
  -5   7   4       67.41      108.51     40.73 o
  -4   7   4      423.35      417.95     30.68 o
  -3   7   4      234.55      271.58     34.23 o
  -2   7   4     1523.97     1564.64     52.52 o
  -1   7   4     7747.85     7626.17    204.23 o
   0   7   4     4012.80     3958.31    126.42 o
   1   7   4     7997.61     7899.67    141.25 o
   2   7   4     1334.98     1348.28     37.62 o
   3   7   4      280.98      283.02     31.38 o
   4   7   4      328.05      335.11     32.79 o
   5   7   4       62.60      147.63     68.49 o
  -5   8   4      244.78      215.28     59.65 o
  -4   8   4      488.48      499.86     39.25 o
  -3   8   4      356.86      341.03     33.92 o
  -2   8   4     2198.02     2548.47    109.26 o
  -1   8   4      497.48      567.28     31.88 o
   0   8   4      841.19      813.12     35.56 o
   1   8   4      536.23      658.96     30.51 o
   2   8   4     2317.03     2589.88     57.23 o
   3   8   4      450.69      491.41     41.02 o
   4   8   4      535.62      494.25     94.33 o
   5   8   4      272.07      130.55     95.94 o
  -5   9   4      413.13      326.83     75.20 o
  -4   9   4      194.98      208.62     34.47 o
  -3   9   4      224.25      235.15     27.79 o
  -2   9   4     2450.71     2529.78    108.35 o
  -1   9   4      280.86      309.39     26.18 o
   0   9   4     3707.07     3723.27    163.01 o
   1   9   4      326.90      303.57     20.66 o
   2   9   4     2607.43     2726.89     85.06 o
   3   9   4      198.05      230.97     33.26 o
   4   9   4      221.13      380.58     50.77 o
   5   9   4      410.78      397.89    218.17 o
  -5  10   4      559.47      412.57    120.28 o
  -4  10   4      278.36      323.71     40.87 o
  -3  10   4      268.71      368.66     29.11 o
  -2  10   4     1284.29     1245.77     74.58 o
  -1  10   4      195.76      261.83     25.04 o
   0  10   4     1952.13     2039.13     65.42 o
   1  10   4      174.35      237.10     27.15 o
   2  10   4     1284.05     1174.76     56.08 o
   3  10   4      237.81      264.24     35.55 o
   4  10   4      267.87      302.56     45.41 o
   5  10   4      635.06      827.28     98.70 o
  -5  11   4      254.31      262.07     84.47 o
  -4  11   4      610.74      525.72     54.17 o
  -3  11   4      151.95      224.58     37.29 o
  -2  11   4     2593.61     2546.71     85.07 o
  -1  11   4     1167.91     1109.81     77.16 o
   0  11   4     3712.98     3848.55    202.34 o
   1  11   4     1157.60     1191.87     87.45 o
   2  11   4     2491.80     2500.13     71.12 o
   3  11   4      168.72      146.38     32.39 o
   4  11   4      541.82      585.75     64.19 o
   5  11   4      257.62      255.36    123.93 o
  -5  12   4      292.29      221.69     64.76 o
  -4  12   4      243.22      244.54     52.66 o
  -3  12   4        3.29      107.82     38.83 o
  -2  12   4     1347.65     1349.13     47.54 o
  -1  12   4       50.67      163.79     27.49 o
   0  12   4      464.44      536.41     30.01 o
   1  12   4       44.10      127.99     31.31 o
   2  12   4     1347.55     1319.88     54.71 o
   3  12   4       15.40       86.79     27.82 o
   4  12   4      224.79      194.64     48.73 o
   5  12   4      297.75      507.19    147.05 o
  -4  13   4      573.49      543.00     79.79 o
  -3  13   4       18.72      150.41     40.10 o
  -2  13   4     1037.13     1043.28     52.39 o
  -1  13   4     2576.48     2588.41    103.02 o
   0  13   4        5.38       78.29     23.48 o
   1  13   4     2573.70     2376.13     92.50 o
   2  13   4     1076.69     1150.49     61.97 o
   3  13   4       10.75      107.22     59.40 o
   4  13   4      490.39      539.72     89.87 o
  -4  14   4       27.29      170.46     64.81 o
  -3  14   4      519.45      550.57   2133.89 o
  -2  14   4      665.36      764.52     57.80 o
  -1  14   4      375.69      442.21     40.08 o
   0  14   4     1302.61     1329.74     61.52 o
   1  14   4      354.94      468.57     36.14 o
   2  14   4      671.76      613.21     82.83 o
   3  14   4      500.83      436.57     67.09 o
   4  14   4       33.15      105.03     73.08 o
  -4  15   4      314.21      136.94     49.55 o
  -3  15   4      185.92      222.31     79.76 o
  -2  15   4     1336.57     1323.12    127.05 o
  -1  15   4      576.65      562.78     45.25 o
   0  15   4        0.08      107.01     30.45 o
   1  15   4      691.79      634.78     43.60 o
   2  15   4     1334.27     1145.95     63.18 o
   3  15   4      235.03      238.39     60.62 o
   4  15   4      299.57      166.73     57.65 o
  -4  16   4      233.31      134.93     50.99 o
  -3  16   4      255.07      248.21     59.87 o
  -2  16   4      234.48      220.16     43.88 o
  -1  16   4      196.54      187.19     37.94 o
   0  16   4        4.42      131.95     46.24 o
   1  16   4      181.72      243.13     39.28 o
   2  16   4      186.02      194.91     45.46 o
   3  16   4      292.99      182.45     64.00 o
   4  16   4      240.60       79.06     44.65 o
  -3  17   4       99.30      151.07     52.32 o
  -2  17   4      127.48      156.77     60.29 o
  -1  17   4      157.22      230.38     42.40 o
   0  17   4      981.93      986.01     61.17 o
   1  17   4       99.31      118.56     48.05 o
   2  17   4      124.54      199.29     54.26 o
   3  17   4       96.42      134.77     55.60 o
  -3  18   4      111.66      195.09     68.05 o
  -2  18   4       67.24      132.91     42.60 o
  -1  18   4      121.47      199.06     70.64 o
   0  18   4      747.88      777.71     64.31 o
   1  18   4      121.26      172.97     78.92 o
   2  18   4       42.92      169.62     61.98 o
   3  18   4      124.45      256.82     92.97 o
  -3  19   4      369.44      171.03    111.11 o
  -2  19   4       85.09      109.17     41.57 o
  -1  19   4      335.01      285.07     77.91 o
   0  19   4      377.00      364.07     77.78 o
   1  19   4      410.71      521.52     87.89 o
   2  19   4       84.44      156.96     73.50 o
   3  19   4      389.43      287.41    102.44 o
  -2  20   4      243.42      197.53     68.31 o
  -1  20   4       54.88      118.50     41.52 o
   0  20   4     3016.24     2915.62    232.32 o
   1  20   4       57.61      172.86     63.05 o
   2  20   4      215.51      342.11     86.57 o
  -1  21   4      353.08      307.83     92.76 o
   0  21   4       24.79      118.97     48.99 o
   1  21   4      345.34      118.24    112.37 o
   1   0   5    11664.00    11536.21    389.30 o
   2   0   5      288.89      271.20     23.83 o
   3   0   5      824.79      873.02     39.10 o
   4   0   5     2244.90     2328.69    111.31 o
   5   0   5      189.18      274.68     80.35 o
   6   0   5      374.01      217.13     84.09 o
  -6   1   5      269.45      164.50     69.62 o
  -5   1   5       50.48       87.08     44.55 o
  -4   1   5      246.65      336.61     68.21 o
  -3   1   5      308.23      397.03     65.20 o
  -2   1   5      441.21      460.08     26.06 o
  -1   1   5    10547.05    10843.23    335.06 o
   0   1   5     5491.24     3158.10   1105.84 o
   1   1   5    10741.04    11042.62    341.19 o
   2   1   5      522.44      593.17     40.62 o
   3   1   5      331.07      406.25     50.07 o
   4   1   5      285.38      317.67     39.04 o
   5   1   5       71.75       96.50     51.73 o
   6   1   5      302.84      658.09   1982.59 o
  -6   2   5      164.29       91.87     73.07 o
  -5   2   5      489.04      511.34     93.85 o
  -4   2   5     1386.18     1321.59    190.32 o
  -3   2   5     1249.05     1235.49     77.83 o
  -2   2   5     2070.36     2006.38     41.16 o
  -1   2   5     1533.75     1628.61     38.79 o
   0   2   5     2712.47     2881.01    241.99 o
   1   2   5     1604.77     1593.45     36.72 o
   2   2   5     1832.44     1742.75     47.92 o
   3   2   5     1115.19     1087.60     52.47 o
   4   2   5     1413.86     1363.15     49.72 o
   5   2   5      444.80      553.53     77.85 o
   6   2   5      192.91      171.90    116.01 o
  -6   3   5       68.28     3559.75   1189.40 o
  -5   3   5      160.40      165.90     62.32 o
  -4   3   5      666.16      570.96     29.46 o
  -3   3   5     1502.72     1478.21     41.18 o
  -2   3   5     7677.46     7452.41    144.90 o
  -1   3   5    22808.34    22928.63    477.18 o
   0   3   5     8248.24     7784.48    280.37 o
   1   3   5    22798.52    21649.41    567.68 o
   2   3   5     7599.73     7401.41    142.03 o
   3   3   5     1568.99     1514.96     45.46 o
   4   3   5      681.05      622.51     30.71 o
   5   3   5      116.25      209.14     64.77 o
   6   3   5       68.80       88.75     73.98 o
  -6   4   5      275.03       95.52     69.56 o
  -5   4   5      244.99       52.57     52.19 o
  -4   4   5      401.61      420.86     21.25 o
  -3   4   5     1152.30     1032.24    117.86 o
  -2   4   5     1513.19     1502.61     45.18 o
  -1   4   5    10934.15    10918.78    224.34 o
   0   4   5     2012.43     2013.28     52.35 o
   1   4   5    11670.58    11383.51    233.76 o
   2   4   5     1610.66     1598.40     41.59 o
   3   4   5     1170.74     1076.13     32.84 o
   4   4   5      407.35      444.86     35.50 o
   5   4   5      222.37      265.07     29.08 o
   6   4   5      287.01      201.34    106.48 o
  -5   5   5      484.77      380.49     67.57 o
  -4   5   5      873.35      958.46     57.46 o
  -3   5   5     2444.44     2412.33    152.58 o
  -2   5   5     2062.99     2142.75     64.91 o
  -1   5   5      432.94      495.64     41.17 o
   0   5   5     4252.15     4372.34    139.24 o
   1   5   5      333.76      445.72     31.13 o
   2   5   5     1965.47     2161.66    101.15 o
   3   5   5     2584.56     2584.66     75.13 o
   4   5   5      886.17      945.17     60.57 o
   5   5   5      495.71      487.62     81.55 o
  -5   6   5      214.20      325.58     83.58 o
  -4   6   5      305.86      311.79     36.76 o
  -3   6   5      647.87      613.98     25.76 o
  -2   6   5      456.65      524.15     30.12 o
  -1   6   5      787.83      830.04     27.80 o
   0   6   5       96.42      101.18     18.60 o
   1   6   5      588.57      620.32     24.74 o
   2   6   5      502.98      522.61     27.75 o
   3   6   5      605.40      541.19     42.25 o
   4   6   5      254.75      249.61     27.01 o
   5   6   5      244.77      283.72     67.93 o
  -5   7   5      135.12      116.16     65.05 o
  -4   7   5      864.85      859.17     65.69 o
  -3   7   5      237.16      227.65     26.11 o
  -2   7   5      292.16      286.11     24.97 o
  -1   7   5     2246.47     2179.18    109.34 o
   0   7   5     2402.14     2405.35    126.39 o
   1   7   5     2017.07     1931.30     47.98 o
   2   7   5      230.74      240.87     41.45 o
   3   7   5      196.84      211.35     24.68 o
   4   7   5      883.30      995.75     56.30 o
   5   7   5      166.79      254.46     79.95 o
  -5   8   5      104.52      126.46     47.14 o
  -4   8   5      364.14      299.27     30.69 o
  -3   8   5      361.07      319.86     47.61 o
  -2   8   5      860.50      856.85     32.49 o
  -1   8   5     6362.85     6087.86    157.66 o
   0   8   5     1376.73     1479.75     81.26 o
   1   8   5     6451.32     6308.32    112.85 o
   2   8   5      901.02      894.95     42.63 o
   3   8   5      428.05      371.34     41.44 o
   4   8   5      310.56      300.37     79.37 o
   5   8   5       80.51      134.28     69.90 o
  -5   9   5       64.62      101.70     51.44 o
  -4   9   5      997.46      967.45     43.94 o
  -3   9   5     1649.69     1720.52     48.95 o
  -2   9   5     1459.69     1462.94     46.84 o
  -1   9   5     3770.47     3634.45    118.21 o
   0   9   5     1798.45     1921.16     49.46 o
   1   9   5     3548.91     3381.70     85.98 o
   2   9   5     1271.78     1283.69     59.45 o
   3   9   5     1598.28     1603.85     58.36 o
   4   9   5     1046.06     1110.91     70.72 o
   5   9   5       77.00      277.46     95.28 o
  -5  10   5      164.20      120.64     45.01 o
  -4  10   5      384.17      445.80     56.07 o
  -3  10   5       79.64      127.49     30.22 o
  -2  10   5     1307.47     1307.00     93.86 o
  -1  10   5     4761.89     4721.83    129.42 o
   0  10   5      681.80      497.15     30.11 o
   1  10   5     5327.87     5239.22    106.50 o
   2  10   5     1354.86     1312.49     44.77 o
   3  10   5       59.43       92.46     49.35 o
   4  10   5      345.49      394.70     54.53 o
   5  10   5      149.14      189.53     78.57 o
  -5  11   5      111.73      131.17     56.75 o
  -4  11   5      103.14      198.92     36.01 o
  -3  11   5     1438.04     1605.95    100.14 o
  -2  11   5     3265.72     3315.25    119.32 o
  -1  11   5     4178.22     4358.98     98.16 o
   0  11   5     1505.48     1499.25    101.83 o
   1  11   5     4340.76     4413.25    101.20 o
   2  11   5     3143.59     3234.93    106.76 o
   3  11   5     1401.04     1379.65     58.10 o
   4  11   5       93.85      117.89     40.87 o
   5  11   5      119.76      248.66    216.28 o
  -5  12   5      109.54       97.19     40.66 o
  -4  12   5       77.66      142.65     44.01 o
  -3  12   5     1240.88     1291.78     65.49 o
  -2  12   5      947.08      972.45     67.18 o
  -1  12   5     1061.58     1054.14     55.16 o
   0  12   5     1640.72     1731.15     60.37 o
   1  12   5     1182.31     1161.09     52.62 o
   2  12   5      903.10      916.46     44.64 o
   3  12   5     1260.30     1249.88     59.90 o
   4  12   5       89.63      113.52     40.71 o
  -4  13   5      200.65      217.65     53.46 o
  -3  13   5      657.40      593.49     82.78 o
  -2  13   5      998.84     1107.54     53.98 o
  -1  13   5      304.91      317.08     32.80 o
   0  13   5     4512.92     4473.15    129.59 o
   1  13   5      390.81      403.91     36.23 o
   2  13   5      865.26      835.91     58.23 o
   3  13   5      617.18      648.37     85.60 o
   4  13   5      253.28      197.57     54.92 o
  -4  14   5       44.45       98.04     39.40 o
  -3  14   5     1055.89     1106.94   2077.51 o
  -2  14   5      660.95      669.04     57.28 o
  -1  14   5     1294.27     1377.51     68.21 o
   0  14   5      367.51      393.91     39.75 o
   1  14   5     1336.81     1387.86     59.72 o
   2  14   5      551.84      537.01     60.38 o
   3  14   5      969.45      958.78     70.14 o
   4  14   5       63.35      169.95     58.10 o
  -4  15   5      134.23      145.51     44.21 o
  -3  15   5      303.80      299.49     54.98 o
  -2  15   5       66.98       98.82     36.53 o
  -1  15   5      317.80      336.96     41.60 o
   0  15   5     1474.87     1470.55     63.34 o
   1  15   5      378.72      462.35     50.10 o
   2  15   5       82.26       87.74     30.62 o
   3  15   5      302.13      355.14     66.43 o
   4  15   5      167.57       62.86     33.58 o
  -4  16   5       61.09       79.48     34.28 o
  -3  16   5      705.45      901.98    182.46 o
  -2  16   5      333.17      385.89     83.93 o
  -1  16   5      292.76      337.51     86.98 o
   0  16   5       86.33      156.77     37.80 o
   1  16   5      290.92      358.80     53.36 o
   2  16   5      346.25      313.87     70.07 o
   3  16   5      730.82      857.67    117.07 o
   4  16   5       70.13      102.93     76.45 o
  -3  17   5      292.77      241.22     58.58 o
  -2  17   5      125.59      138.26     62.53 o
  -1  17   5      602.70      621.46     51.12 o
   0  17   5     2473.24     2560.03     97.75 o
   1  17   5      654.46      655.10     86.96 o
   2  17   5      164.31      162.20     57.99 o
   3  17   5      286.69      311.97     92.49 o
  -3  18   5      464.22      405.30     80.46 o
  -2  18   5      112.52      163.32     66.30 o
  -1  18   5      177.98      219.50     69.94 o
   0  18   5      374.26      429.17     80.14 o
   1  18   5      152.15      175.80     54.24 o
   2  18   5      140.70      131.32     57.13 o
   3  18   5      446.16      512.63    113.52 o
  -3  19   5       85.65      112.43     37.15 o
  -2  19   5      184.30      233.76     95.02 o
  -1  19   5      334.99      448.95    101.42 o
   0  19   5       82.38      103.07     70.63 o
   1  19   5      373.02      511.30     81.67 o
   2  19   5      192.19      189.56     69.11 o
   3  19   5       99.73      170.37     70.44 o
  -2  20   5       55.65      120.25     48.51 o
  -1  20   5      209.46      175.55    129.03 o
   0  20   5      194.69      130.16     65.70 o
   1  20   5      214.23      375.94     79.42 o
   2  20   5       65.92       87.79     48.54 o
  -1  21   5       92.87      180.74     76.50 o
   0  21   5      251.24      186.94     71.77 o
   1  21   5       97.46      184.36    386.00 o
   1   0   6    21192.04    21210.98    788.46 o
   2   0   6       63.47       80.74     17.75 o
   3   0   6     5760.67     5723.62    207.26 o
   4   0   6        0.36       67.55     54.86 o
   5   0   6      442.97      336.08     76.17 o
   6   0   6        0.59      140.22     86.05 o
  -6   1   6       21.66       59.33     37.97 o
  -5   1   6      337.54      332.22     85.85 o
  -4   1   6      768.57      799.59     76.56 o
  -3   1   6      882.97      858.87     27.89 o
  -2   1   6     5050.52     4831.38    148.38 o
  -1   1   6    16023.55    15727.27    516.94 o
   0   1   6     3946.21     4371.25    127.26 o
   1   1   6    16248.40    15443.72    735.34 o
   2   1   6     5611.56     5392.86    187.60 o
   3   1   6      912.48      870.18     27.63 o
   4   1   6      844.96      844.33     63.13 o
   5   1   6      352.19      437.22    108.27 o
   6   1   6       16.63      222.59   1023.06 o
  -6   2   6       12.13      116.70     66.85 o
  -5   2   6      172.55      329.59    158.08 o
  -4   2   6      145.98      168.74     17.08 o
  -3   2   6      862.17      914.22     65.43 o
  -2   2   6     3029.41     3183.49     89.42 o
  -1   2   6    31219.10    31307.42    517.83 o
   0   2   6     1285.58     1433.35     58.88 o
   1   2   6    31779.50    31576.10    755.00 o
   2   2   6     2918.63     3012.15     85.94 o
   3   2   6     1041.59      989.35     29.29 o
   4   2   6      155.09      120.88     16.86 o
   5   2   6      167.61      132.89     56.55 o
   6   2   6       13.22       69.94     43.33 o
  -6   3   6        1.23      113.69     57.48 o
  -5   3   6       62.34      218.51     71.24 o
  -4   3   6      885.56      885.30     33.58 o
  -3   3   6      646.72      673.84     28.36 o
  -2   3   6     3686.94     3630.59     70.18 o
  -1   3   6     9852.33     9745.56    220.27 o
   0   3   6      739.43      782.72     42.46 o
   1   3   6    10039.66     9947.72    179.72 o
   2   3   6     3998.99     3994.21    106.58 o
   3   3   6      556.81      583.32     35.27 o
   4   3   6      826.30      825.31     47.31 o
   5   3   6       52.95       93.14     47.75 o
   6   3   6        1.95       84.00     70.86 o
  -5   4   6       18.40       66.92     26.25 o
  -4   4   6      201.15      207.38     28.95 o
  -3   4   6      232.73      221.67     27.90 o
  -2   4   6     9034.05     9288.21    186.16 o
  -1   4   6    10775.13    10599.35    283.75 o
   0   4   6    12537.08    12042.47    442.91 o
   1   4   6    11476.78    11381.22    288.80 o
   2   4   6     8680.16     8775.03    178.70 o
   3   4   6      238.53      241.59     31.07 o
   4   4   6      203.83      202.62     28.50 o
   5   4   6       27.99       68.24     23.91 o
  -5   5   6      288.36      315.09     39.53 o
  -4   5   6      355.97      387.02     26.70 o
  -3   5   6     1339.17     1308.88     37.02 o
  -2   5   6     2557.67     2620.11     60.80 o
  -1   5   6      587.20      743.13     40.66 o
   0   5   6     1416.62     1449.32    101.67 o
   1   5   6      695.39      816.47     52.19 o
   2   5   6     2898.48     3023.08     68.82 o
   3   5   6     1439.87     1444.41     39.73 o
   4   5   6      404.59      481.54     79.92 o
   5   5   6      283.59      294.64     39.60 o
  -5   6   6      234.04      194.73     61.12 o
  -4   6   6      884.47      863.92     42.84 o
  -3   6   6      301.28      344.12     29.32 o
  -2   6   6     1688.20     1858.86     51.42 o
  -1   6   6      520.88      481.16     42.98 o
   0   6   6     3393.93     3222.85    136.94 o
   1   6   6      584.26      535.38     33.89 o
   2   6   6     1516.71     1536.91     37.71 o
   3   6   6      350.37      386.36     33.91 o
   4   6   6      901.63      931.25     44.63 o
   5   6   6      239.42      358.08     64.30 o
  -5   7   6      223.00      224.59     81.35 o
  -4   7   6      106.67      115.67     30.26 o
  -3   7   6     2153.22     2092.68     49.77 o
  -2   7   6     3659.34     3577.30     67.60 o
  -1   7   6     2994.71     3054.62     99.88 o
   0   7   6        3.70       59.80     18.42 o
   1   7   6     3051.16     3006.89     73.17 o
   2   7   6     3568.61     3375.54     86.77 o
   3   7   6     2289.87     2257.37     67.92 o
   4   7   6       78.63       78.72     22.23 o
   5   7   6      219.29      416.96     91.81 o
  -5   8   6      178.09      250.53     64.17 o
  -4   8   6      577.02      517.97     62.38 o
  -3   8   6     1387.73     1367.79     48.15 o
  -2   8   6      226.74      270.36     37.30 o
  -1   8   6     1243.68     1273.52     39.02 o
   0   8   6    10786.42    11203.66    381.91 o
   1   8   6     1376.52     1240.24     35.62 o
   2   8   6      176.62      210.93     28.43 o
   3   8   6     1359.10     1297.13     65.10 o
   4   8   6      537.93      548.53     83.77 o
   5   8   6      192.96      283.53     78.58 o
  -5   9   6      365.73      252.47     69.66 o
  -4   9   6      226.75      312.61     40.13 o
  -3   9   6      943.82      963.61     44.90 o
  -2   9   6     1360.39     1413.74     44.50 o
  -1   9   6     2388.37     2483.84     77.77 o
   0   9   6     5812.46     5783.01    107.84 o
   1   9   6     2477.45     2475.95    122.99 o
   2   9   6     1276.43     1422.77     61.82 o
   3   9   6     1001.09      963.64     45.46 o
   4   9   6      236.56      233.13     39.13 o
   5   9   6      304.96      372.73    151.77 o
  -5  10   6      141.18      227.68     78.37 o
  -4  10   6      282.62      327.69    267.31 o
  -3  10   6      482.43      545.80     65.04 o
  -2  10   6     1145.49     1282.60     51.82 o
  -1  10   6     1163.52     1149.15     41.67 o
   0  10   6     2341.67     2531.83    163.42 o
   1  10   6     1181.32     1157.28     43.19 o
   2  10   6      991.94     1037.01     45.18 o
   3  10   6      488.76      534.79     48.27 o
   4  10   6      303.74      375.48     73.00 o
   5  10   6      134.64      151.13     67.23 o
  -5  11   6       86.73      315.05     95.00 o
  -4  11   6       82.21      147.66     35.23 o
  -3  11   6      354.28      351.33     42.56 o
  -2  11   6     1034.43     1112.39     45.51 o
  -1  11   6      156.35      166.93     35.00 o
   0  11   6        1.26       48.29     19.38 o
   1  11   6      163.22      130.94     27.52 o
   2  11   6     1052.54     1143.93     60.19 o
   3  11   6      299.52      278.08     35.99 o
   4  11   6       75.24       63.29     28.98 o
   5  11   6      104.45      409.35    111.87 o
  -5  12   6       92.03      116.70     50.27 o
  -4  12   6      151.62      168.00     51.35 o
  -3  12   6       19.82      115.68     33.56 o
  -2  12   6      323.49      289.76     45.12 o
  -1  12   6     1345.35     1302.29     82.35 o
   0  12   6     1667.58     1618.03     48.14 o
   1  12   6     1340.88     1324.19     54.51 o
   2  12   6      364.28      326.50     39.87 o
   3  12   6       27.38       84.20     31.82 o
   4  12   6      137.83      156.87     52.14 o
  -4  13   6      302.30      304.76     51.08 o
  -3  13   6      281.42      344.40     57.16 o
  -2  13   6      489.72      526.12     54.65 o
  -1  13   6      635.17      643.48     64.34 o
   0  13   6       24.75       72.22     20.93 o
   1  13   6      631.54      565.95     38.59 o
   2  13   6      539.82      564.49     48.15 o
   3  13   6      243.65      374.41     52.01 o
   4  13   6      301.68      365.41     77.16 o
  -4  14   6      480.05      312.77    114.88 o
  -3  14   6      326.91      317.07     51.70 o
  -2  14   6     1133.15     1158.04     79.28 o
  -1  14   6     3438.51     3461.47    131.10 o
   0  14   6      889.08      918.57     60.33 o
   1  14   6     3302.48     3247.72     98.10 o
   2  14   6     1139.28     1065.89     60.09 o
   3  14   6      376.21      471.85     75.17 o
   4  14   6      430.37      406.82    117.49 o
  -4  15   6        9.86       69.13     26.73 o
  -3  15   6      135.21      230.98     52.26 o
  -2  15   6      710.95      760.78     50.66 o
  -1  15   6      602.88      643.66     42.00 o
   0  15   6       26.69       96.32     29.99 o
   1  15   6      546.40      534.71     84.24 o
   2  15   6      670.04      776.75     78.17 o
   3  15   6      144.08      192.20     50.70 o
   4  15   6       18.44      111.16     56.12 o
  -4  16   6      209.23      198.02     81.72 o
  -3  16   6      144.25      258.64     75.65 o
  -2  16   6      178.59      253.75     54.86 o
  -1  16   6       67.14      153.90     38.60 o
   0  16   6      523.04      600.60     53.36 o
   1  16   6       37.98      101.08     39.82 o
   2  16   6      168.00      184.94     45.83 o
   3  16   6      121.00      211.23     91.62 o
   4  16   6      234.26      114.95     48.91 o
  -3  17   6      260.49      158.48     63.52 o
  -2  17   6       42.84      153.85     90.17 o
  -1  17   6      279.66      299.86     90.12 o
   0  17   6      935.08      949.51     61.83 o
   1  17   6      313.90      321.27     58.30 o
   2  17   6       34.65      101.73     42.47 o
   3  17   6      255.04      181.28     66.59 o
  -3  18   6      198.54      178.54    103.77 o
  -2  18   6        6.16      149.80     77.70 o
  -1  18   6      703.87      705.67     98.12 o
   0  18   6     1064.73     1059.10     65.89 o
   1  18   6      732.29      763.11     81.25 o
   2  18   6        3.72      227.42    243.37 o
   3  18   6      197.71      282.31    104.84 o
  -2  19   6      137.24      120.09     41.25 o
  -1  19   6      152.96      167.35     97.14 o
   0  19   6     1026.59     1105.04     99.49 o
   1  19   6      147.58       93.37     36.62 o
   2  19   6      150.23      173.61     91.93 o
  -2  20   6      161.69      188.08     68.64 o
  -1  20   6      275.59      184.70     70.75 o
   0  20   6      309.96      257.07     90.12 o
   1  20   6      262.26      184.32     82.37 o
   2  20   6      165.26      138.73     85.01 o
  -1  21   6      162.61      200.56     88.33 o
   0  21   6      420.36      273.49     86.96 o
   1  21   6      165.67      101.99     99.52 o
   1   0   7    17133.09    17628.21    630.41 o
   2   0   7     1268.05     1292.34     61.67 o
   3   0   7      779.22      725.64     47.97 o
   4   0   7        6.28       64.85     94.70 o
   5   0   7        5.22      132.01     63.33 o
   6   0   7      388.99      199.37    102.45 o
  -6   1   7      307.00      175.29     70.88 o
  -5   1   7       41.92      112.34     59.85 o
  -4   1   7     2794.28     2647.47    101.20 o
  -3   1   7      832.65      975.46     61.45 o
  -2   1   7     1775.25     1805.76     85.22 o
  -1   1   7    29833.09    30977.51    715.27 o
   0   1   7     6732.25     7849.99    201.97 o
   1   1   7    30039.38    29972.06    948.11 o
   2   1   7     1613.59     1669.03     66.28 o
   3   1   7      912.58     1079.56     56.50 o
   4   1   7     2773.36     2767.49     67.65 o
   5   1   7       26.03       78.28     40.46 o
   6   1   7      350.00      210.00     97.67 o
  -6   2   7       58.02      122.27    137.58 o
  -5   2   7      266.68      369.50     87.67 o
  -4   2   7      324.39      360.39     30.06 o
  -3   2   7      681.58      637.45     49.53 o
  -2   2   7      779.55      729.37     35.21 o
  -1   2   7    19593.68    20318.30    441.68 o
   0   2   7     6467.05     6610.18    179.32 o
   1   2   7    19636.20    19643.00    705.30 o
   2   2   7      852.42      817.15     54.32 o
   3   2   7      627.54      634.75     28.42 o
   4   2   7      344.68      269.29     19.66 o
   5   2   7      233.27      312.64    100.53 o
   6   2   7       59.98      164.75    134.10 o
  -6   3   7      160.96      111.58     61.99 o
  -5   3   7       46.01       87.18     46.12 o
  -4   3   7      604.59      560.80     37.18 o
  -3   3   7     1576.68     1487.63     87.62 o
  -2   3   7     4960.83     4953.72    101.81 o
  -1   3   7      337.69      470.70     63.47 o
   0   3   7    10757.27    11381.47    389.39 o
   1   3   7      252.77      232.15     23.22 o
   2   3   7     4683.47     4497.78    112.06 o
   3   3   7     1514.52     1454.55     43.65 o
   4   3   7      592.78      587.98     30.89 o
   5   3   7       64.12       94.27     22.98 o
   6   3   7      166.38      159.15    115.36 o
  -5   4   7       67.38       88.27     34.60 o
  -4   4   7     2785.50     2604.54     83.30 o
  -3   4   7     1216.32     1150.98     44.29 o
  -2   4   7     1402.68     1343.63     40.77 o
  -1   4   7     2616.05     2492.18     72.16 o
   0   4   7     1446.99     1454.60     60.60 o
   1   4   7     2432.40     2240.32     81.94 o
   2   4   7     1348.18     1249.74     43.09 o
   3   4   7     1246.10     1100.43     35.97 o
   4   4   7     2787.06     2810.62     77.03 o
   5   4   7       86.89      148.87     31.46 o
  -5   5   7       65.67      153.73     35.42 o
  -4   5   7      116.25      120.72     24.27 o
  -3   5   7      559.10      524.55     30.45 o
  -2   5   7     3504.25     3534.95     63.88 o
  -1   5   7     4671.92     4426.59    110.70 o
   0   5   7      359.81      391.14     29.89 o
   1   5   7     4650.24     4442.35    112.01 o
   2   5   7     3561.78     3566.60     76.02 o
   3   5   7      459.28      414.94     26.60 o
   4   5   7      150.82      170.12     27.26 o
   5   5   7       50.09       57.53     23.90 o
  -5   6   7      121.26      169.83     48.23 o
  -4   6   7     1788.70     1732.09     72.15 o
  -3   6   7      461.32      520.79     37.59 o
  -2   6   7      745.20      894.26     25.92 o
  -1   6   7     2238.45     2354.83     52.18 o
   0   6   7      643.57      675.59     31.65 o
   1   6   7     2024.13     2128.28     54.04 o
   2   6   7      624.89      745.05     37.05 o
   3   6   7      556.54      599.40     59.56 o
   4   6   7     1776.14     1882.23     68.44 o
   5   6   7      130.13      311.18     59.50 o
  -5   7   7      120.07      189.18     56.84 o
  -4   7   7      213.17      214.05     30.10 o
  -3   7   7      503.48      526.89     49.46 o
  -2   7   7      175.04      206.27     29.06 o
  -1   7   7     3634.88     3648.20    107.11 o
   0   7   7       82.74      117.51     28.09 o
   1   7   7     3822.31     3826.72     89.19 o
   2   7   7      194.51      245.92     28.34 o
   3   7   7      553.05      561.15     65.35 o
   4   7   7      172.48      123.29     25.19 o
   5   7   7      121.39      317.87     86.15 o
  -5   8   7      111.53      180.79     51.32 o
  -4   8   7      400.05      441.38     35.15 o
  -3   8   7     1156.50     1139.32     72.11 o
  -2   8   7     3255.61     3084.93     72.52 o
  -1   8   7      209.84      178.71     24.21 o
   0   8   7     3880.17     3751.91     74.15 o
   1   8   7      134.35      125.05     26.45 o
   2   8   7     3582.70     3412.66     85.15 o
   3   8   7     1074.14     1155.11     48.62 o
   4   8   7      384.45      391.84     29.14 o
   5   8   7      126.84      216.65     85.84 o
  -5   9   7      208.81      223.58     71.44 o
  -4   9   7       28.00       99.21     31.12 o
  -3   9   7      204.28      267.00     67.93 o
  -2   9   7     1335.59     1313.20     51.69 o
  -1   9   7     4987.31     4839.10    165.32 o
   0   9   7     1156.39     1129.31     40.04 o
   1   9   7     4734.84     4719.70    105.92 o
   2   9   7     1327.65     1328.91     59.18 o
   3   9   7      136.27      112.38     31.05 o
   4   9   7       27.89       65.12     24.57 o
   5   9   7      217.30      278.52     76.02 o
  -5  10   7      116.21      150.89     64.58 o
  -4  10   7      131.66      148.88     36.16 o
  -3  10   7     1889.34     1903.06     73.77 o
  -2  10   7     2286.82     2262.67    107.70 o
  -1  10   7     1495.26     1426.32     69.36 o
   0  10   7     1760.84     1735.62     83.07 o
   1  10   7     1580.68     1393.38     70.25 o
   2  10   7     2337.46     2307.35     69.63 o
   3  10   7     1831.23     1756.60     66.96 o
   4  10   7      149.08      161.12     41.04 o
   5  10   7      120.06      240.13     92.88 o
  -5  11   7       22.69      109.67     78.74 o
  -4  11   7       71.02      118.76     30.02 o
  -3  11   7      110.62      191.50     32.26 o
  -2  11   7      534.19      575.88     52.25 o
  -1  11   7     4357.78     4461.18    131.62 o
   0  11   7      703.95      634.63     36.40 o
   1  11   7     4463.09     4505.41    218.39 o
   2  11   7      558.01      664.22     69.74 o
   3  11   7       60.28       96.66     29.41 o
   4  11   7       69.67       88.67     34.77 o
   5  11   7       22.74      286.53    231.02 o
  -5  12   7       26.65       63.29     32.28 o
  -4  12   7      273.98      225.54     56.18 o
  -3  12   7     1311.41     1342.70     68.69 o
  -2  12   7     2564.60     2477.16    155.46 o
  -1  12   7     1445.13     1441.98     63.76 o
   0  12   7      585.61      611.67     69.07 o
   1  12   7     1447.94     1444.08     57.08 o
   2  12   7     2440.61     2417.26     85.06 o
   3  12   7     1285.16     1385.00     74.64 o
   4  12   7      298.20      292.41     63.62 o
   5  12   7       24.09       73.83     43.12 o
  -4  13   7      106.25      123.25     41.90 o
  -3  13   7     1002.05     1027.17     75.04 o
  -2  13   7     1042.07      948.76     54.56 o
  -1  13   7     2087.41     2184.02    132.83 o
   0  13   7      220.93      210.05     30.93 o
   1  13   7     2272.00     2177.06     66.57 o
   2  13   7     1043.74     1005.61     73.65 o
   3  13   7      891.23      886.86     62.53 o
   4  13   7       91.90      166.42     97.85 o
  -4  14   7       63.59      108.92     45.46 o
  -3  14   7       35.56       94.64     48.65 o
  -2  14   7       16.59      136.06     41.49 o
  -1  14   7      234.04      276.16     35.39 o
   0  14   7     4170.10     3985.34    123.42 o
   1  14   7      250.76      246.68     33.10 o
   2  14   7       25.27       86.96     33.35 o
   3  14   7       57.93      203.55     62.31 o
   4  14   7       87.74      133.35     53.37 o
  -4  15   7       48.74       98.32     52.75 o
  -3  15   7     1455.75     1452.72    120.45 o
  -2  15   7      435.83      417.68     53.05 o
  -1  15   7     1599.21     1745.23     65.32 o
   0  15   7      654.85      725.25     39.08 o
   1  15   7     1704.67     1716.01    129.20 o
   2  15   7      368.07      327.15     63.33 o
   3  15   7     1434.34     1515.03    101.27 o
   4  15   7       30.32      191.80    147.86 o
  -4  16   7      142.28       63.31     33.95 o
  -3  16   7      103.43      109.36     39.13 o
  -2  16   7      714.10      592.32     63.99 o
  -1  16   7      648.83      545.29     85.55 o
   0  16   7      840.79      878.25     42.48 o
   1  16   7      709.76      614.85     53.54 o
   2  16   7      821.85      722.36     61.60 o
   3  16   7       92.28      160.52     85.73 o
   4  16   7      157.04      213.44    103.39 o
  -3  17   7      124.94      217.13    135.47 o
  -2  17   7      256.05      265.90     70.66 o
  -1  17   7      191.85      259.27     69.85 o
   0  17   7       94.40      188.65     36.71 o
   1  17   7      147.76      249.67    276.27 o
   2  17   7      266.84      301.56     65.36 o
   3  17   7      123.07      186.02     77.65 o
  -3  18   7       18.70       85.72    109.12 o
  -2  18   7       24.14      182.12    118.83 o
  -1  18   7      231.00      297.19     60.89 o
   0  18   7        4.55       92.65     40.82 o
   1  18   7      270.19      262.15     85.12 o
   2  18   7       12.95      112.69     45.57 o
   3  18   7       22.28      289.67    260.06 o
  -2  19   7      226.27      146.18     45.86 o
  -1  19   7       71.03      159.91     55.70 o
   0  19   7      552.90      358.25     57.38 o
   1  19   7       64.25      172.50     93.76 o
   2  19   7      249.91      127.76     68.84 o
  -2  20   7        6.44      205.27    133.80 o
  -1  20   7      199.00      236.44    107.07 o
   0  20   7       25.85       69.49     48.47 o
   1  20   7      214.45      310.52    132.03 o
   2  20   7        8.10      144.98     86.47 o
  -1  21   7        3.38       79.55     41.89 o
   0  21   7        6.11       99.85     55.25 o
   1  21   7        3.47       52.96     31.04 o
   1   0   8    27455.27    27435.19   1390.37 o
   2   0   8    15280.39    14652.37    472.56 o
   3   0   8      647.70      610.98     28.38 o
   4   0   8        5.94       32.51     11.69 o
   5   0   8      663.13      639.29     93.80 o
   6   0   8        9.79       91.36     52.04 o
  -6   1   8       22.10      185.70     88.01 o
  -5   1   8      985.29     1260.23    174.05 o
  -4   1   8      123.62      134.54     21.86 o
  -3   1   8     1319.17     1365.03     41.98 o
  -2   1   8      173.93      157.45     31.16 o
  -1   1   8    29393.38    30600.56   1299.98 o
   0   1   8     5324.35     6125.37    305.16 o
   1   1   8    29707.32    29802.74   1026.11 o
   2   1   8      198.00      184.27     28.27 o
   3   1   8     1294.01     1366.45    109.32 o
   4   1   8      124.63      111.33     42.57 o
   5   1   8     1007.81     1115.87    101.97 o
   6   1   8       25.15       78.49     44.04 o
  -6   2   8       12.25      235.54    115.11 o
  -5   2   8      334.27      441.14     92.05 o
  -4   2   8     1135.97     1128.00     39.60 o
  -3   2   8      489.64      613.89     46.06 o
  -2   2   8     2895.21     2897.40    116.61 o
  -1   2   8     3629.70     3776.68    126.64 o
   0   2   8    17400.49    16774.75    373.56 o
   1   2   8     3721.91     3910.33    150.99 o
   2   2   8     3343.49     3241.51    139.71 o
   3   2   8      413.74      525.57     33.12 o
   4   2   8     1061.99     1098.92     36.70 o
   5   2   8      359.95      294.68     74.59 o
   6   2   8        9.88      234.11    117.90 o
  -5   3   8       23.61       80.24     48.87 o
  -4   3   8      176.15      246.62     39.27 o
  -3   3   8      564.44      476.98     33.32 o
  -2   3   8     1880.06     1943.53     57.80 o
  -1   3   8    13974.28    14147.32    311.68 o
   0   3   8     4039.19     4391.44    142.46 o
   1   3   8    13374.87    13460.87    263.73 o
   2   3   8     1721.33     1817.35     63.39 o
   3   3   8      488.44      410.96     29.98 o
   4   3   8      139.07      133.34     26.90 o
   5   3   8       25.36       75.46     29.58 o
  -5   4   8       94.22      109.92     28.81 o
  -4   4   8     1753.39     1784.40     69.39 o
  -3   4   8     1593.06     1530.26     47.16 o
  -2   4   8      810.81      899.54     34.29 o
  -1   4   8     7573.50     7837.34    174.62 o
   0   4   8      756.36      815.21     43.94 o
   1   4   8     7678.52     7850.51    146.45 o
   2   4   8     1076.25     1141.33     35.62 o
   3   4   8     1511.41     1446.36     45.78 o
   4   4   8     1688.21     1731.94    117.07 o
   5   4   8      111.37      181.56     39.60 o
  -5   5   8      236.47      177.85     59.36 o
  -4   5   8     1154.19     1188.98     72.24 o
  -3   5   8      227.84      218.97     22.94 o
  -2   5   8     2683.35     2687.46     59.91 o
  -1   5   8     5191.49     5112.92    122.03 o
   0   5   8      378.29      513.67     32.43 o
   1   5   8     5292.33     5266.69    144.71 o
   2   5   8     2393.46     2302.49     61.88 o
   3   5   8      232.98      214.83     28.02 o
   4   5   8     1074.74     1190.74     47.17 o
   5   5   8      262.46      426.38     66.41 o
  -5   6   8      386.29      357.91     79.75 o
  -4   6   8      143.71      128.06     25.20 o
  -3   6   8     1385.42     1409.04     44.84 o
  -2   6   8     2343.83     2332.33     61.97 o
  -1   6   8     1526.95     1447.53     41.68 o
   0   6   8    12545.33    12031.15    346.86 o
   1   6   8     1502.33     1478.83     63.32 o
   2   6   8     2623.52     2516.83     69.89 o
   3   6   8     1368.58     1453.26     48.20 o
   4   6   8      187.66      192.08     30.05 o
   5   6   8      341.81      466.43     71.95 o
  -5   7   8      129.26      121.72     36.69 o
  -4   7   8      750.30      774.63     72.34 o
  -3   7   8      958.07      921.11     38.89 o
  -2   7   8     1616.52     1558.91     41.25 o
  -1   7   8     2866.41     2868.49     94.96 o
   0   7   8    10075.67    10227.75    315.98 o
   1   7   8     3226.09     3108.37     82.27 o
   2   7   8     1534.20     1460.12     45.85 o
   3   7   8      985.63      940.05     66.05 o
   4   7   8      792.13      834.08     48.53 o
   5   7   8      150.16       93.77     46.93 o
  -5   8   8      792.86      614.57     70.06 o
  -4   8   8      205.23      195.35     39.94 o
  -3   8   8      166.27      237.33     36.95 o
  -2   8   8      312.86      423.04     31.60 o
  -1   8   8     3761.64     3745.31     84.26 o
   0   8   8     8204.58     7967.88    223.22 o
   1   8   8     3851.74     3759.01     80.62 o
   2   8   8      393.93      436.35     38.55 o
   3   8   8      238.46      285.29     36.05 o
   4   8   8      222.85      153.79     33.35 o
   5   8   8      761.17      873.62     98.87 o
  -5   9   8       83.63      116.07     35.21 o
  -4   9   8      991.14     1054.34     86.79 o
  -3   9   8     1091.36     1139.43     52.33 o
  -2   9   8     1038.83     1113.44     56.50 o
  -1   9   8       34.27      115.71     24.16 o
   0   9   8     6477.32     6466.55    267.16 o
   1   9   8       20.05      151.89     61.60 o
   2   9   8     1056.16     1042.46     72.65 o
   3   9   8     1062.60     1134.07     51.23 o
   4   9   8     1097.41     1042.36     53.30 o
   5   9   8       81.50      166.48     67.91 o
  -5  10   8       46.29       78.99     35.01 o
  -4  10   8      102.74      172.96     42.84 o
  -3  10   8      218.32      219.78     30.86 o
  -2  10   8      689.47      703.26     38.90 o
  -1  10   8      356.88      413.67     29.45 o
   0  10   8       96.74      267.23     63.15 o
   1  10   8      386.37      453.00     32.57 o
   2  10   8      677.06      766.87     77.22 o
   3  10   8      228.67      191.62     39.05 o
   4  10   8      113.38       82.18     31.16 o
   5  10   8       34.46      123.51     61.53 o
  -5  11   8       26.96      101.67     35.05 o
  -4  11   8      231.25      264.46     43.29 o
  -3  11   8     1276.65     1313.92     71.40 o
  -2  11   8      586.36      485.28     37.18 o
  -1  11   8      893.90      949.23     48.53 o
   0  11   8      256.26      261.99     30.91 o
   1  11   8      917.46      940.57     43.26 o
   2  11   8      637.95      644.89     39.59 o
   3  11   8     1291.05     1336.63     65.48 o
   4  11   8      208.50      205.27     55.94 o
   5  11   8       22.54      107.42     49.76 o
  -5  12   8      153.15      131.50     65.41 o
  -4  12   8       26.26       73.69     27.84 o
  -3  12   8      945.77     1003.79     67.23 o
  -2  12   8        4.46       82.69     24.22 o
  -1  12   8      210.48      270.49     37.93 o
   0  12   8      508.79      466.60     33.40 o
   1  12   8      199.17      214.65     32.34 o
   2  12   8        3.19       81.03     26.32 o
   3  12   8      837.22      731.63     93.51 o
   4  12   8       25.61      102.19     40.21 o
   5  12   8      162.34      162.92    129.81 o
  -4  13   8      212.59      191.71     49.22 o
  -3  13   8     1286.18     1444.88     71.68 o
  -2  13   8      843.09      834.93     52.09 o
  -1  13   8     1104.68     1025.77     53.28 o
   0  13   8     2399.06     2446.86     66.40 o
   1  13   8     1074.58      921.36     44.02 o
   2  13   8      818.61      848.68     49.66 o
   3  13   8     1313.90     1334.26     82.55 o
   4  13   8      208.82      246.77     56.16 o
  -4  14   8      104.15      162.07     53.70 o
  -3  14   8      383.57      351.89    106.61 o
  -2  14   8       99.52      159.19     36.25 o
  -1  14   8      146.68      123.36     29.03 o
   0  14   8      378.97      403.49     58.39 o
   1  14   8      174.02      182.22     31.45 o
   2  14   8      114.20      212.27     55.63 o
   3  14   8      354.83      310.72     70.66 o
   4  14   8      112.85      374.75    102.49 o
  -4  15   8      540.64      438.63     97.83 o
  -3  15   8      158.19      121.48     37.89 o
  -2  15   8     1276.58     1242.90     61.15 o
  -1  15   8      429.30      484.60     45.51 o
   0  15   8       95.10       96.33     25.03 o
   1  15   8      416.76      496.81     41.48 o
   2  15   8     1231.28     1237.14    149.33 o
   3  15   8      154.71      178.76     63.65 o
   4  15   8      562.09      741.33    337.24 o
  -4  16   8       13.27      101.95     41.67 o
  -3  16   8       90.82      121.76     40.95 o
  -2  16   8      999.58     1110.11    162.75 o
  -1  16   8      294.47      284.83     44.46 o
   0  16   8       32.26       80.02     43.05 o
   1  16   8      328.96      414.13     56.84 o
   2  16   8      915.87      891.85     72.56 o
   3  16   8      106.44      112.80     61.31 o
   4  16   8       22.33      114.06     93.24 o
  -3  17   8      305.25      196.43     66.39 o
  -2  17   8       27.62       87.07     38.44 o
  -1  17   8      224.82      318.65    106.07 o
   0  17   8      419.78      501.65     40.96 o
   1  17   8      334.39      329.25     52.64 o
   2  17   8       16.95      120.57     48.46 o
   3  17   8      318.53      137.63    130.68 o
  -3  18   8      282.98      132.33     51.39 o
  -2  18   8      487.88      499.53    114.79 o
  -1  18   8      124.14      194.54     78.53 o
   0  18   8     1400.56     1456.30     91.97 o
   1  18   8      104.20      257.43    120.87 o
   2  18   8      416.70      291.92    125.95 o
   3  18   8      304.96      559.58    700.17 o
  -2  19   8       53.05       88.71     33.80 o
  -1  19   8      332.87      405.47     73.79 o
   0  19   8      228.44      253.21     45.41 o
   1  19   8      362.54      431.88     88.47 o
   2  19   8       53.68      141.95     79.40 o
  -2  20   8      482.61      574.07    135.28 o
  -1  20   8        9.75       77.77     38.12 o
   0  20   8      694.79      976.17    283.04 o
   1  20   8       11.95      136.21     65.66 o
   2  20   8      475.29      216.36    436.49 o
  -1  21   8      407.77      197.28    142.69 o
   0  21   8       60.33      102.61     61.35 o
   1  21   8      381.18      274.03    684.85 o
   1   0   9     3520.20     3652.51    146.67 o
   2   0   9     2915.08     2799.44     83.98 o
   3   0   9      112.72      143.14    106.86 o
   4   0   9     2486.42     2381.27    131.36 o
   5   0   9       14.31      109.17     53.89 o
   6   0   9      350.67      175.62     77.25 o
  -5   1   9      245.97      277.53     71.30 o
  -4   1   9       79.27       57.18     14.61 o
  -3   1   9     1397.25     1339.09    134.55 o
  -2   1   9      360.11      353.68     29.91 o
  -1   1   9     4012.37     3884.47    172.94 o
   0   1   9     2904.07     3397.22    192.60 o
   1   1   9     4019.60     4008.89    234.42 o
   2   1   9      322.39      347.95     26.68 o
   3   1   9     1268.30     1220.59     94.30 o
   4   1   9      102.19      141.78     34.79 o
   5   1   9      337.90      355.13     56.12 o
  -5   2   9      143.15      111.49     51.25 o
  -4   2   9     2076.54     1974.44     52.98 o
  -3   2   9     1026.03     1122.88     59.47 o
  -2   2   9     6207.34     6381.16    204.23 o
  -1   2   9    13265.56    12944.23   9168.52 o
   0   2   9     9152.90     9411.03    324.94 o
   1   2   9    13442.48    14194.91    392.52 o
   2   2   9     6075.72     5746.35    267.37 o
   3   2   9      939.85      943.29    100.72 o
   4   2   9     2092.67     1969.14     75.56 o
   5   2   9      171.29      180.25     46.69 o
  -5   3   9      181.06      162.69     88.88 o
  -4   3   9     1890.68     1906.00    107.59 o
  -3   3   9      313.44      301.62     26.25 o
  -2   3   9      141.54      168.90     26.50 o
  -1   3   9     5302.02     5558.33    158.92 o
   0   3   9      140.91      113.90     28.85 o
   1   3   9     5617.28     5638.67    123.54 o
   2   3   9      193.14      214.73     24.61 o
   3   3   9      347.60      315.43     30.71 o
   4   3   9     1819.91     1848.35     61.27 o
   5   3   9      164.41      158.80     28.14 o
  -5   4   9       42.43      108.66     27.09 o
  -4   4   9     1241.13     1176.92     51.27 o
  -3   4   9     1838.52     1978.93     58.73 o
  -2   4   9     2761.04     2830.25     66.67 o
  -1   4   9      785.86      851.63     34.78 o
   0   4   9      114.38      103.81     23.21 o
   1   4   9      616.43      605.48     33.39 o
   2   4   9     2470.25     2410.38     92.97 o
   3   4   9     1767.37     1766.28     67.28 o
   4   4   9     1194.99     1207.81    100.97 o
   5   4   9       41.88       83.89     28.43 o
  -5   5   9      232.86      289.63     38.33 o
  -4   5   9     1331.58     1360.75     68.05 o
  -3   5   9      378.80      436.04     26.38 o
  -2   5   9     3089.09     3290.69     70.31 o
  -1   5   9      237.11      268.98     25.25 o
   0   5   9      524.77      558.47     25.73 o
   1   5   9      175.40      223.76     43.88 o
   2   5   9     3331.56     3439.58     78.69 o
   3   5   9      452.79      521.85     55.06 o
   4   5   9     1295.73     1469.22    133.88 o
   5   5   9      186.12      204.97     42.29 o
  -5   6   9      256.84      368.19     53.43 o
  -4   6   9      113.28      104.50     28.78 o
  -3   6   9      994.75      986.17     31.67 o
  -2   6   9     1816.84     1733.42     55.63 o
  -1   6   9     6621.60     6572.34    142.08 o
   0   6   9        3.02       90.61     25.82 o
   1   6   9     6655.02     6391.01    200.00 o
   2   6   9     1742.87     1771.88     89.85 o
   3   6   9      961.26      921.23     79.50 o
   4   6   9      151.24      223.10     31.30 o
   5   6   9      277.39      297.04     78.67 o
  -5   7   9       59.17      112.10     38.03 o
  -4   7   9      501.53      443.68     47.67 o
  -3   7   9      466.75      477.60     32.70 o
  -2   7   9     1189.46     1425.19     51.63 o
  -1   7   9      189.08      283.21     24.07 o
   0   7   9     9181.28    10211.14    250.61 o
   1   7   9      181.78      267.96     35.70 o
   2   7   9     1183.23     1258.48     96.80 o
   3   7   9      498.74      562.23     40.31 o
   4   7   9      523.34      454.14     46.81 o
   5   7   9       55.75       98.18     43.89 o
  -5   8   9      174.43      332.19    193.20 o
  -4   8   9       72.77      144.53     37.53 o
  -3   8   9      745.99      830.79     46.69 o
  -2   8   9      641.38      602.47     53.38 o
  -1   8   9     2649.97     2641.19     67.88 o
   0   8   9     4962.00     4838.69    114.18 o
   1   8   9     2671.62     2631.10     70.50 o
   2   8   9      545.18      522.27     35.80 o
   3   8   9      634.85      579.85     43.42 o
   4   8   9       95.32      108.19     46.38 o
   5   8   9      185.24      220.28    101.24 o
  -5   9   9       39.48       86.33     35.79 o
  -4   9   9       80.14      174.12    101.77 o
  -3   9   9     1885.63     1898.52     71.38 o
  -2   9   9     4320.03     4316.98    159.54 o
  -1   9   9     2041.43     2029.22     66.70 o
   0   9   9     1228.58     1106.23     39.58 o
   1   9   9     2229.80     2178.54     71.95 o
   2   9   9     4381.62     4109.41    203.29 o
   3   9   9     1791.15     1777.35     64.79 o
   4   9   9       48.01      138.20     37.66 o
   5   9   9       46.14      134.23     61.40 o
  -5  10   9      169.48      211.75     56.24 o
  -4  10   9      141.71      223.13     44.47 o
  -3  10   9      324.34      421.03     65.60 o
  -2  10   9      950.47     1017.48     57.41 o
  -1  10   9     5133.51     5118.65    183.91 o
   0  10   9     7571.40     7613.93    232.89 o
   1  10   9     4905.08     4739.37    169.87 o
   2  10   9      842.21      829.38     42.01 o
   3  10   9      294.01      294.76     43.21 o
   4  10   9      142.68      139.13     60.52 o
   5  10   9      158.83      288.23    246.96 o
  -5  11   9       85.97       90.88     33.45 o
  -4  11   9      284.51      256.45     49.61 o
  -3  11   9     1933.27     1948.84     79.67 o
  -2  11   9     1344.81     1395.92     51.80 o
  -1  11   9     1072.12     1161.25     62.53 o
   0  11   9      316.36      385.96     30.99 o
   1  11   9      954.50      968.01     63.69 o
   2  11   9     1465.95     1466.61     58.25 o
   3  11   9     2014.84     2067.49     75.42 o
   4  11   9      348.51      404.93     62.77 o
   5  11   9       76.83      284.01    144.45 o
  -4  12   9       60.44      169.16     47.06 o
  -3  12   9      789.75      836.87     51.89 o
  -2  12   9      269.69      354.35     48.84 o
  -1  12   9     3656.17     3664.29    102.37 o
   0  12   9      572.99      541.93     33.95 o
   1  12   9     3784.88     3839.23    109.79 o
   2  12   9      266.10      299.20     47.56 o
   3  12   9      637.16      583.27     92.00 o
   4  12   9       42.74       96.75     42.34 o
  -4  13   9       43.43       87.36     69.36 o
  -3  13   9     1150.41     1203.14    108.97 o
  -2  13   9      745.13      741.04     77.86 o
  -1  13   9      115.50      161.38     36.70 o
   0  13   9      737.53      677.99     59.81 o
   1  13   9       86.19       80.16     29.49 o
   2  13   9      698.82      737.21     77.15 o
   3  13   9     1246.81     1275.32     71.78 o
   4  13   9       36.41      141.90     54.82 o
  -4  14   9      143.69      128.26     41.97 o
  -3  14   9      657.86      708.66     64.56 o
  -2  14   9      531.23      476.51     62.93 o
  -1  14   9     2257.44     2392.16    131.09 o
   0  14   9       93.72      143.73     32.63 o
   1  14   9     2267.56     2247.32     76.29 o
   2  14   9      461.39      273.46     63.07 o
   3  14   9      601.78      534.95     77.68 o
   4  14   9      136.12      169.13     87.01 o
  -4  15   9       90.03      230.95    271.10 o
  -3  15   9       20.13       62.27     28.63 o
  -2  15   9      205.94      192.81     37.61 o
  -1  15   9      107.60      223.86     93.64 o
   0  15   9      456.09      513.13     80.66 o
   1  15   9      105.05      138.17     43.93 o
   2  15   9      286.30      354.04     70.11 o
   3  15   9       25.46      100.12     43.07 o
   4  15   9      114.99      125.11     63.12 o
  -3  16   9     1083.30     1111.53    250.39 o
  -2  16   9       79.66      185.01    103.13 o
  -1  16   9      616.01      701.21     60.31 o
   0  16   9      416.37      428.28     30.32 o
   1  16   9      615.10      570.00     55.20 o
   2  16   9       96.59      173.91     49.19 o
   3  16   9     1091.36      993.95    124.68 o
  -3  17   9       17.37      113.87     43.50 o
  -2  17   9      117.31      217.32     72.98 o
  -1  17   9     1626.56     1548.24     95.93 o
   0  17   9      301.31      322.70     86.99 o
   1  17   9     1655.82     1504.90     87.11 o
   2  17   9      130.33      151.22     60.35 o
   3  17   9       12.31      197.67     80.46 o
  -3  18   9      143.49       96.72    497.67 o
  -2  18   9      362.74      289.09     79.59 o
  -1  18   9      233.72      279.98     63.52 o
   0  18   9       32.79       99.84     70.82 o
   1  18   9      207.09      208.95     64.87 o
   2  18   9      383.41      314.90     96.43 o
   3  18   9      150.09      210.03    126.62 o
  -2  19   9      201.83      216.43    125.81 o
  -1  19   9      439.60      529.20    101.00 o
   0  19   9        3.08       70.39     31.91 o
   1  19   9      426.19      284.07     87.86 o
   2  19   9      219.53      165.66    127.40 o
  -2  20   9       18.50       91.11     50.00 o
  -1  20   9      239.80      177.36     55.86 o
   0  20   9      264.74      202.26     66.62 o
   1  20   9      235.76      176.48     78.20 o
   2  20   9       28.58      102.80     88.95 o
   0  21   9       40.37       98.90     53.13 o
   1  21   9       71.68      210.36    138.20 o
   1   0  10    27349.99    28793.97   1343.58 o
   2   0  10     3193.38     3260.14    106.65 o
   3   0  10      710.92      620.63     45.57 o
   4   0  10      195.33      173.85     25.44 o
   5   0  10       15.11       73.75     29.27 o
  -5   1  10      260.00      199.31     50.75 o
  -4   1  10      300.86      318.58     36.39 o
  -3   1  10      528.69      513.27     64.33 o
  -2   1  10     4246.26     4174.15    101.07 o
  -1   1  10      937.94     1035.42     70.80 o
   1   1  10     1044.05     1291.17     55.78 o
   2   1  10     5006.65     4961.46    275.91 o
   3   1  10      525.75      444.37     34.12 o
   4   1  10      251.84      343.21     31.86 o
   5   1  10      273.45      373.57     42.12 o
  -5   2  10      110.26      112.66     35.38 o
  -4   2  10       78.40      130.02     20.09 o
  -3   2  10     1734.14     1675.38     69.67 o
  -2   2  10      870.71      794.30     70.36 o
  -1   2  10    20574.50    26083.98  19267.73 o
   0   2  10     7676.08     7599.77    290.38 o
   1   2  10    20977.15    20967.55   1221.91 o
   2   2  10      920.15      918.60     50.70 o
   3   2  10     1686.91     1606.09     60.21 o
   4   2  10       58.92       98.24     20.91 o
   5   2  10      104.58      139.35     91.56 o
  -5   3  10      449.16      495.05     79.07 o
  -4   3  10     1104.56     1146.00     43.43 o
  -3   3  10     2131.01     2086.71     67.23 o
  -2   3  10      168.02      195.93     25.52 o
  -1   3  10     3212.16     3290.35     77.97 o
   0   3  10     3278.70     3172.74     89.62 o
   1   3  10     3063.15     3079.35     69.54 o
   2   3  10      297.58      360.26     31.20 o
   3   3  10     2025.22     2013.27     68.25 o
   4   3  10     1074.31     1188.93    131.22 o
   5   3  10      488.49      420.42     52.43 o
  -5   4  10      193.17      147.34     31.25 o
  -4   4  10      275.32      288.78     33.81 o
  -3   4  10     1011.83      984.55     45.48 o
  -2   4  10     5509.03     5489.59    129.02 o
  -1   4  10     1297.52     1306.55     45.64 o
   0   4  10      734.81      768.37     41.94 o
   1   4  10     1032.23      964.65     42.15 o
   2   4  10     5460.00     5474.22    190.09 o
   3   4  10     1170.47     1214.01    142.87 o
   4   4  10      216.87      197.24     36.16 o
   5   4  10      207.04      162.89     50.29 o
  -5   5  10      582.41      616.50     59.22 o
  -4   5  10     1340.67     1201.87     72.44 o
  -3   5  10     2644.94     2641.99    123.36 o
  -2   5  10      797.06      783.57     32.89 o
  -1   5  10     2974.80     3037.04     76.88 o
   0   5  10     7391.44     7455.43    223.48 o
   1   5  10     2822.94     2798.95    115.82 o
   2   5  10      929.33      930.65     43.29 o
   3   5  10     2657.88     2772.56     89.09 o
   4   5  10     1402.15     1347.05    142.83 o
   5   5  10      593.32      640.45     55.89 o
  -5   6  10       81.95      122.67     38.99 o
  -4   6  10      162.40      133.50     34.25 o
  -3   6  10      436.23      453.01     28.32 o
  -2   6  10     1302.38     1281.42     37.61 o
  -1   6  10     3007.93     2961.77     71.03 o
   0   6  10     1039.95     1049.00     47.19 o
   1   6  10     3158.06     2970.42     76.31 o
   2   6  10     1283.94     1196.65     46.48 o
   3   6  10      447.54      435.61     65.02 o
   4   6  10      175.42      132.80     37.07 o
   5   6  10       96.89       95.59     44.49 o
  -5   7  10      943.57      738.72    115.14 o
  -4   7  10      993.20      967.76     48.51 o
  -3   7  10     1287.57     1275.91     58.31 o
  -2   7  10      538.87      567.09     35.98 o
  -1   7  10      826.66      877.42     40.36 o
   0   7  10       37.49      156.73     33.73 o
   1   7  10      919.47      967.25     83.52 o
   2   7  10      450.66      490.75     59.33 o
   3   7  10     1446.33     1452.50     59.91 o
   4   7  10     1049.30     1198.59     67.76 o
   5   7  10      850.56     1017.58    126.11 o
  -5   8  10      247.57      185.14     67.40 o
  -4   8  10      573.02      661.21     65.78 o
  -3   8  10      796.23      743.51     44.58 o
  -2   8  10      181.11      222.40     23.11 o
  -1   8  10     3024.66     3109.21     76.00 o
   0   8  10     2993.80     2963.25    108.78 o
   1   8  10     3223.77     3144.07    165.74 o
   2   8  10      173.35      217.34     29.54 o
   3   8  10      741.42      740.95    130.55 o
   4   8  10      584.45      612.79     57.76 o
   5   8  10      221.99      377.37    221.52 o
  -5   9  10      196.27      381.60    110.96 o
  -4   9  10      202.25      297.48    683.42 o
  -3   9  10       96.55      157.29     33.69 o
  -2   9  10      383.66      469.37     63.11 o
  -1   9  10      384.83      318.24     38.05 o
   0   9  10     1766.92     1700.32    152.15 o
   1   9  10      452.28      379.38     48.11 o
   2   9  10      390.66      425.29     45.14 o
   3   9  10       99.88      201.58     39.85 o
   4   9  10      212.96      224.83     42.05 o
   5   9  10      172.25      306.53    123.43 o
  -5  10  10        8.61      201.07     62.37 o
  -4  10  10       84.05      137.05     39.30 o
  -3  10  10      217.48      260.76     38.17 o
  -2  10  10      620.72      654.69     33.01 o
  -1  10  10      310.59      347.00     32.61 o
   0  10  10        5.32       73.52     22.79 o
   1  10  10      318.11      329.93     38.77 o
   2  10  10      624.42      670.70     54.28 o
   3  10  10      184.16      122.55     32.68 o
   4  10  10       47.45       84.58     35.65 o
   5  10  10        8.23      243.04    118.55 o
  -5  11  10      180.78      122.93     53.31 o
  -4  11  10      242.67      217.08     43.35 o
  -3  11  10      404.59      445.77     51.49 o
  -2  11  10      508.77      577.23     43.61 o
  -1  11  10      212.57      251.87     26.36 o
   0  11  10      738.12      750.06     38.53 o
   1  11  10      203.95      224.62     35.12 o
   2  11  10      531.77      632.03     45.33 o
   3  11  10      364.65      388.29     53.02 o
   4  11  10      254.81      205.98     44.97 o
  -4  12  10      476.91      487.77     72.33 o
  -3  12  10     1711.68     1897.12     92.86 o
  -2  12  10      836.04      735.41     50.33 o
  -1  12  10      194.67      262.73     52.15 o
   0  12  10     1136.04      991.04     49.19 o
   1  12  10      161.08      239.16     74.99 o
   2  12  10      842.61      775.43     63.55 o
   3  12  10     1680.65     1817.09    128.26 o
   4  12  10      463.20      488.77     72.64 o
  -4  13  10      114.04      134.00     46.14 o
  -3  13  10      374.98      503.76     70.30 o
  -2  13  10      835.86      734.67     69.47 o
  -1  13  10       60.77      114.97     48.63 o
   0  13  10      999.84     1115.48     47.72 o
   1  13  10       62.79       90.83     30.71 o
   2  13  10      924.58      867.24     66.91 o
   3  13  10      344.85      386.26     92.24 o
   4  13  10      119.45      112.97     42.96 o
  -4  14  10      359.91      157.98     63.08 o
  -3  14  10     1239.16     1103.96     78.08 o
  -2  14  10      184.96      260.09     58.06 o
  -1  14  10       29.41       92.86     22.34 o
   0  14  10     1778.27     1705.14     69.09 o
   1  14  10       38.13      133.42     37.46 o
   2  14  10      149.99      199.83     47.00 o
   3  14  10     1187.01     1096.61    108.99 o
   4  14  10      375.43      405.97    123.01 o
  -4  15  10      268.88      160.81     71.80 o
  -3  15  10        7.49      121.29     39.74 o
  -2  15  10       50.74      112.66     33.77 o
  -1  15  10      290.80      274.08     32.84 o
   0  15  10     2708.94     2828.58     87.71 o
   1  15  10      272.32      226.93     40.03 o
   2  15  10       49.75      179.60     59.58 o
   3  15  10        1.79      110.37     51.55 o
   4  15  10      302.15      344.91    173.14 o
  -3  16  10      194.22      148.50     55.63 o
  -2  16  10      856.90      943.92    143.20 o
  -1  16  10      364.08      322.09     37.65 o
   0  16  10      950.75     1071.14     60.66 o
   1  16  10      322.87      388.97     48.64 o
   2  16  10      858.02      995.45     97.81 o
   3  16  10      156.70      208.72     82.74 o
  -3  17  10      278.04      153.55     54.94 o
  -2  17  10      769.09      784.70    150.38 o
  -1  17  10      418.52      513.87     54.52 o
   0  17  10      133.60      284.17    100.32 o
   1  17  10      466.81      471.01     76.39 o
   2  17  10      792.12      655.94    227.37 o
   3  17  10      310.76      255.48    100.14 o
  -3  18  10       31.32      139.21     66.44 o
  -2  18  10      129.64      133.34     44.58 o
  -1  18  10      299.26      377.34     97.54 o
   0  18  10      239.75      373.90     90.11 o
   1  18  10      335.98      253.27     92.56 o
   2  18  10      124.40      120.52     66.93 o
   3  18  10       16.95      117.21     62.05 o
  -2  19  10      513.55      247.84     99.69 o
  -1  19  10      172.06      147.05     44.47 o
   0  19  10      498.70      394.62    814.48 o
   1  19  10      195.41      165.98     76.37 o
  -1  20  10      617.28      634.36    118.33 o
   0  20  10       19.15       94.42     51.61 o
   1  20  10      564.52      247.06    201.31 o
   0  21  10      512.03      476.04    400.22 o
   1   0  11     3410.41     3647.27    237.85 o
   2   0  11        2.61       93.20     26.85 o
   3   0  11     2016.70     1839.19     86.77 o
   4   0  11      982.26      958.91     47.32 o
   5   0  11        8.13       91.51     37.44 o
  -5   1  11       62.44      115.28     38.88 o
  -4   1  11     1458.39     1413.24     56.88 o
  -3   1  11      743.22      671.94     51.42 o
  -2   1  11     3914.09     3743.04    192.14 o
  -1   1  11     3406.67     3150.53    469.09 o
   0   1  11      287.81      293.58     59.21 o
   1   1  11     3462.49     3339.35    104.13 o
   2   1  11     3980.21     3713.97    201.03 o
   3   1  11      700.29      665.99     73.06 o
   4   1  11     1439.02     1442.81     64.93 o
   5   1  11       46.97       78.93     30.13 o
  -5   2  11       93.74      151.75     47.58 o
  -4   2  11      637.32      619.73     35.59 o
  -3   2  11      500.86      480.28     36.00 o
  -2   2  11      922.76     1030.03     82.79 o
  -1   2  11     2064.67     2291.96    143.33 o
   1   2  11     2050.21     2068.57    141.75 o
   2   2  11      828.45      871.45     45.47 o
   3   2  11      485.88      418.83     35.10 o
   4   2  11      669.58      743.70     46.97 o
   5   2  11      113.39      117.62     32.33 o
  -5   3  11      434.70      618.68     52.74 o
  -4   3  11      707.23      722.38     47.70 o
  -3   3  11      187.37      224.50     29.92 o
  -2   3  11     5093.48     5354.75    168.25 o
  -1   3  11     2654.54     2846.69     91.63 o
   0   3  11        0.35       52.96     21.25 o
   1   3  11     2383.61     2390.47     91.36 o
   2   3  11     4903.28     4750.98    288.74 o
   3   3  11      211.47      270.21     56.25 o
   4   3  11      668.45      719.11     61.73 o
   5   3  11      443.95      492.19     57.36 o
  -5   4  11      199.45      188.03     40.38 o
  -4   4  11      414.40      521.85     47.17 o
  -3   4  11      400.01      372.93     34.09 o
  -2   4  11     1026.70      970.57     37.73 o
  -1   4  11     1729.26     1825.25    160.84 o
   0   4  11     6614.12     6429.27    155.07 o
   1   4  11     1818.48     2002.25     81.65 o
   2   4  11     1211.72     1137.43     59.22 o
   3   4  11      500.93      576.63     39.06 o
   4   4  11      355.10      343.66     66.52 o
   5   4  11      186.20      262.17    123.48 o
  -5   5  11      353.63      359.31     76.39 o
  -4   5  11      277.72      363.33     83.64 o
  -3   5  11     1812.69     1883.57     56.08 o
  -2   5  11     1436.39     1398.18     46.70 o
  -1   5  11     1298.61     1230.89     60.17 o
   0   5  11      878.78      771.90     92.53 o
   1   5  11     1290.45     1389.88     78.65 o
   2   5  11     1298.17     1174.98     53.43 o
   3   5  11     1806.46     1914.92     93.33 o
   4   5  11      333.63      358.90     79.01 o
   5   5  11      368.68      413.63     58.53 o
  -5   6  11       59.83      154.13     64.26 o
  -4   6  11     1316.51     1308.01     82.04 o
  -3   6  11      208.93      220.08     29.55 o
  -2   6  11     8058.38     8273.09    198.33 o
  -1   6  11     2058.38     2158.62     93.22 o
   0   6  11    10694.78    10652.94    354.97 o
   1   6  11     2138.75     2253.50    103.53 o
   2   6  11     8401.17     8731.23    289.57 o
   3   6  11      244.17      196.39     37.83 o
   4   6  11     1154.08     1045.65     99.86 o
   5   6  11       39.07       98.23     47.40 o
  -5   7  11      304.03      326.58     80.96 o
  -4   7  11      730.25      846.40     71.16 o
  -3   7  11     1418.84     1432.97     49.24 o
  -2   7  11      203.30      206.28     23.73 o
  -1   7  11     5418.75     5813.58    129.20 o
   0   7  11     1239.45     1349.25     59.80 o
   1   7  11     4826.82     5044.68    156.75 o
   2   7  11      167.49      187.59     37.10 o
   3   7  11     1494.70     1466.72     76.05 o
   4   7  11      762.76      876.70    126.16 o
   5   7  11      316.02      309.15    108.10 o
  -5   8  11       62.26      219.21     80.55 o
  -4   8  11      911.72      900.44     95.81 o
  -3   8  11      605.94      579.95     33.13 o
  -2   8  11       88.97      146.25     40.61 o
  -1   8  11      562.64      675.87     91.35 o
   0   8  11     3701.33     3683.14    103.66 o
   1   8  11      522.54      595.78     62.93 o
   2   8  11      196.72      219.33     46.78 o
   3   8  11      620.08      613.55     37.00 o
   4   8  11      929.53      884.72     77.84 o
   5   8  11       77.08      138.61     66.78 o
  -5   9  11       58.37       99.54     43.31 o
  -4   9  11      316.64      420.54    368.96 o
  -3   9  11     1024.34      963.58     54.13 o
  -2   9  11      475.24      493.47     32.42 o
  -1   9  11     2271.22     2183.37     82.70 o
   0   9  11     2618.17     2770.39    110.92 o
   1   9  11     2310.81     2228.17    125.89 o
   2   9  11      445.12      455.04     32.58 o
   3   9  11     1128.89     1068.72     61.85 o
   4   9  11      282.65      382.89     82.18 o
   5   9  11       69.58      268.89     96.45 o
  -5  10  11       15.58      117.19     44.91 o
  -4  10  11       49.82      111.53     36.31 o
  -3  10  11     1097.93     1231.10     78.44 o
  -2  10  11      765.31      788.34     46.23 o
  -1  10  11      214.61      249.30     38.97 o
   0  10  11     2751.27     3002.93    184.02 o
   1  10  11      291.79      294.06     36.15 o
   2  10  11      677.54      706.84     44.45 o
   3  10  11     1135.97     1184.67     73.90 o
   4  10  11       44.41       97.96     80.55 o
   5  10  11       15.47      109.15     56.52 o
  -5  11  11       21.25      365.42    118.30 o
  -4  11  11       28.28      122.03     35.03 o
  -3  11  11      863.65      998.97     66.06 o
  -2  11  11     2719.20     2550.52     84.78 o
  -1  11  11      771.94      702.48     40.24 o
   0  11  11     1252.76     1149.81     86.08 o
   1  11  11      747.92      656.08     52.70 o
   2  11  11     2629.90     2431.48     94.52 o
   3  11  11      742.81      726.63     62.26 o
   4  11  11       20.56      107.45     56.35 o
   5  11  11       21.32      103.91     59.70 o
  -4  12  11       21.92      114.75     46.54 o
  -3  12  11      397.08      396.48     67.24 o
  -2  12  11     1025.71      965.89     60.77 o
  -1  12  11      134.22      204.56     22.81 o
   0  12  11     2820.64     2776.54    130.17 o
   1  12  11      153.75      185.31     42.05 o
   2  12  11      908.27      864.88     78.87 o
   3  12  11      468.91      459.31     55.40 o
   4  12  11       25.50       93.67     40.75 o
  -4  13  11       76.70      103.81     35.35 o
  -3  13  11     1076.10     1215.48     74.81 o
  -2  13  11      374.46      408.71     49.90 o
  -1  13  11     2873.85     2795.54     71.97 o
   0  13  11       95.19      102.11     29.68 o
   1  13  11     2869.66     2816.82    138.91 o
   2  13  11      314.68      331.87     72.53 o
   3  13  11      984.09     1015.94     80.62 o
   4  13  11       78.04      152.11     53.46 o
  -4  14  11      517.31      175.91    115.41 o
  -3  14  11       49.95      116.54     41.74 o
  -2  14  11      122.80      148.52     33.37 o
  -1  14  11      262.22      263.25     60.68 o
   0  14  11     2992.95     3183.56    131.55 o
   1  14  11      216.93      202.23    111.91 o
   2  14  11      103.05      219.49    289.54 o
   3  14  11       46.94      150.03     60.13 o
   4  14  11      505.73      509.74    158.24 o
  -4  15  11      126.64      118.07     40.84 o
  -3  15  11      194.47      157.22     66.47 o
  -2  15  11      543.88      481.40     64.45 o
  -1  15  11     3007.35     2842.48    206.30 o
   0  15  11      936.95      812.58     63.69 o
   1  15  11     2971.50     2809.41     98.22 o
   2  15  11      546.11      588.60    141.59 o
   3  15  11      217.76      342.61    110.73 o
   4  15  11      139.75      123.56     89.21 o
  -3  16  11      284.27      335.15    140.74 o
  -2  16  11      378.19      378.77     50.88 o
  -1  16  11      312.60      284.19     32.44 o
   0  16  11       16.48       97.53     36.22 o
   1  16  11      349.92      266.80     88.30 o
   2  16  11      436.64      426.44     97.34 o
   3  16  11      245.94      188.16     87.24 o
  -3  17  11      371.37      270.21     83.46 o
  -2  17  11      226.49      281.81     58.47 o
  -1  17  11       90.14      107.79     50.17 o
   0  17  11       42.00      183.20     59.39 o
   1  17  11       80.26      141.59     45.54 o
   2  17  11      255.22      269.14     87.22 o
   3  17  11      387.53      422.30    131.13 o
  -3  18  11       16.90      137.37     63.61 o
  -2  18  11      253.46      310.36    118.48 o
  -1  18  11      140.01      227.55     62.12 o
   0  18  11       30.90      108.32     39.57 o
   1  18  11      144.91      126.96     55.69 o
   2  18  11      295.19      179.65    103.45 o
   3  18  11       21.56      119.51     67.52 o
  -2  19  11      288.79      228.74    102.12 o
  -1  19  11      138.19      286.25    118.19 o
   0  19  11      204.93      274.26    173.76 o
   1  19  11      127.23      123.37     70.01 o
  -1  20  11       28.26      147.62     70.98 o
   0  20  11       35.43       88.43     50.72 o
   1  20  11       33.47      116.73     89.60 o
   0  21  11       16.20      260.15    450.48 o
   1   0  12     1780.73     2394.78    144.66 o
   2   0  12     2386.32     2257.87    106.56 o
   3   0  12      936.42      927.95     71.49 o
   4   0  12      325.09      335.20     44.64 o
   5   0  12      143.16      161.68     48.07 o
  -5   1  12      433.14      453.69     64.12 o
  -4   1  12       45.37      123.33     31.10 o
  -3   1  12      608.69      640.66     48.81 o
  -2   1  12      471.85      523.84     38.14 o
  -1   1  12     2566.82     2554.68    212.24 o
   1   1  12     2553.11     2473.72    128.57 o
   2   1  12      403.04      523.38     37.93 o
   3   1  12      596.33      674.93     79.51 o
   4   1  12       54.92      101.79     28.68 o
   5   1  12      406.11      522.68     59.09 o
  -5   2  12       48.18       76.47     25.03 o
  -4   2  12       77.76      130.99     29.35 o
  -3   2  12      923.66      915.09     55.42 o
  -2   2  12     7693.85     8002.95    918.93 o
  -1   2  12     4482.96     4538.24    482.01 o
   0   2  12     3548.07     3844.97    173.95 o
   1   2  12     4330.40     4567.85    354.74 o
   2   2  12     7620.71     7556.46    390.45 o
   3   2  12      880.71      810.90     48.38 o
   4   2  12       59.99       97.57     29.93 o
   5   2  12       62.33       84.89     28.32 o
  -5   3  12      118.55      191.00     43.30 o
  -4   3  12      217.68      262.52     49.27 o
  -3   3  12     2109.35     2019.68     75.34 o
  -2   3  12      206.44      264.03     51.15 o
  -1   3  12     2491.44     2408.02    141.04 o
   0   3  12      300.77      217.12     76.13 o
   1   3  12     2976.11     3016.70    186.80 o
   2   3  12      247.88      202.47     25.69 o
   3   3  12     2050.31     2093.11     85.18 o
   4   3  12      174.00      244.79     50.78 o
   5   3  12      126.94      156.29     36.38 o
  -5   4  12      373.03      408.08     55.27 o
  -4   4  12      432.30      384.84     57.12 o
  -3   4  12     1164.81     1130.42     62.37 o
  -2   4  12     2737.36     2701.52     87.87 o
  -1   4  12     4122.53     4135.79    163.52 o
   0   4  12     6289.38     6100.90    193.60 o
   1   4  12     3823.52     3469.03    152.41 o
   2   4  12     2832.09     2717.82    152.06 o
   3   4  12     1072.15     1041.21     90.39 o
   4   4  12      427.62      442.06     43.15 o
   5   4  12      365.65      477.85    175.14 o
  -5   5  12       41.87      158.33    183.84 o
  -4   5  12      140.28      117.50     29.79 o
  -3   5  12     1271.41     1280.69     60.61 o
  -2   5  12     9161.30     9556.25    293.62 o
  -1   5  12     1692.40     1727.00     76.85 o
   0   5  12       13.23       77.97     25.39 o
   1   5  12     2039.78     2051.23     91.59 o
   2   5  12     9374.87     9175.54    295.24 o
   3   5  12     1232.25     1310.59     61.22 o
   4   5  12      145.20      119.00     31.63 o
   5   5  12       33.77       99.08     60.83 o
  -5   6  12      141.84      608.07    532.84 o
  -4   6  12      557.12      601.56     68.01 o
  -3   6  12      223.54      240.27     36.29 o
  -2   6  12      387.01      389.64     30.58 o
  -1   6  12     4671.71     4836.90    130.84 o
   0   6  12     5267.87     5271.38    103.88 o
   1   6  12     4552.16     4606.32    146.48 o
   2   6  12      507.03      522.46     35.21 o
   3   6  12      174.63      256.13     53.81 o
   4   6  12      646.29      715.60     57.97 o
   5   6  12      172.64      164.82    132.70 o
  -5   7  12      112.57      229.22     62.52 o
  -4   7  12     1520.91     1720.26    122.68 o
  -3   7  12      145.79      144.36     32.39 o
  -2   7  12     1244.51     1202.84     39.07 o
  -1   7  12     1704.25     1761.69     89.20 o
   0   7  12     1053.29     1011.11     57.28 o
   1   7  12     1619.88     1557.56     54.16 o
   2   7  12     1360.51     1361.79     81.69 o
   3   7  12      207.85      281.83     45.62 o
   4   7  12     1496.03     1588.03    283.59 o
   5   7  12       93.83      205.03     84.74 o
  -5   8  12      157.33      199.57     58.25 o
  -4   8  12      143.02      191.01     40.91 o
  -3   8  12     2817.06     2696.47    109.11 o
  -2   8  12       23.90       65.35     21.96 o
  -1   8  12      569.54      601.02     44.33 o
   0   8  12     1145.39     1006.43     51.13 o
   1   8  12      607.10      598.73     58.17 o
   2   8  12       10.28       62.51     35.99 o
   3   8  12     2978.92     3000.76    109.16 o
   4   8  12      138.31      122.03     43.04 o
   5   8  12      154.61      142.60     65.82 o
  -5   9  12       75.59      125.06     50.27 o
  -4   9  12      739.98      766.37     71.76 o
  -3   9  12     1893.91     2023.24    120.55 o
  -2   9  12      158.32      196.66     23.71 o
  -1   9  12     2361.84     2300.77     64.88 o
   0   9  12     1795.06     1867.08     87.43 o
   1   9  12     2440.85     2394.14    152.00 o
   2   9  12      203.98      235.70     38.05 o
   3   9  12     1922.56     1815.47    104.96 o
   4   9  12      691.25      836.97     75.48 o
   5   9  12       62.45      275.45    179.74 o
  -5  10  12      249.85      146.71     54.82 o
  -4  10  12      191.89      226.77     54.67 o
  -3  10  12       87.76      193.93     37.59 o
  -2  10  12     1135.39     1166.58     63.34 o
  -1  10  12       73.47       79.65     26.30 o
   0  10  12     1885.44     1973.06     73.32 o
   1  10  12      102.42      131.61     41.23 o
   2  10  12     1136.20     1059.50     55.06 o
   3  10  12      125.56      167.82     34.93 o
   4  10  12      194.32      193.09     50.98 o
   5  10  12      204.54      314.49    148.32 o
  -4  11  12       99.75      140.18     41.76 o
  -3  11  12     1064.73     1083.72     57.15 o
  -2  11  12      441.77      445.44     33.46 o
  -1  11  12      142.62      140.61     44.43 o
   0  11  12       42.97      124.59     42.27 o
   1  11  12      127.68      128.65     30.54 o
   2  11  12      393.05      367.03     50.74 o
   3  11  12     1047.96      890.27    137.47 o
   4  11  12       90.70      208.50    111.64 o
  -4  12  12      161.83      116.00     36.56 o
  -3  12  12      773.59      815.05     67.83 o
  -2  12  12      515.99      587.83     50.44 o
  -1  12  12      474.39      440.62     39.65 o
   0  12  12     2769.04     2683.91     91.25 o
   1  12  12      452.76      388.30     50.90 o
   2  12  12      557.28      493.18     51.65 o
   3  12  12      684.93      568.50     68.12 o
   4  12  12      166.94      211.28     57.57 o
  -4  13  12      252.88      200.63     56.71 o
  -3  13  12     1061.85      970.68    141.88 o
  -2  13  12       82.48      136.83     32.33 o
  -1  13  12      389.32      365.69     50.60 o
   0  13  12      116.65      190.78    101.25 o
   1  13  12      379.20      404.37     57.48 o
   2  13  12       64.64      143.97     39.61 o
   3  13  12     1047.77      937.99    131.69 o
   4  13  12      221.27      244.72     90.48 o
  -4  14  12       77.82      104.13     45.43 o
  -3  14  12      278.98      273.84     56.83 o
  -2  14  12      217.29      327.79     43.27 o
  -1  14  12      212.67      237.20     39.87 o
   0  14  12     2561.25     2461.63     99.15 o
   1  14  12      208.65      129.41     50.98 o
   2  14  12      168.93      210.79     58.68 o
   3  14  12      287.15      345.34     68.41 o
   4  14  12       79.80      235.79    101.32 o
  -4  15  12       29.38       74.17     30.97 o
  -3  15  12      503.07      326.99     59.98 o
  -2  15  12      689.28      757.92     80.94 o
  -1  15  12      391.75      321.62     43.92 o
   0  15  12      125.77       86.51     30.65 o
   1  15  12      405.18      402.35     61.75 o
   2  15  12      782.86      686.33    110.80 o
   3  15  12      494.72      421.99     78.02 o
   4  15  12       42.67      111.76     60.63 o
  -3  16  12      256.88      191.55     85.89 o
  -2  16  12       31.01       95.53     33.47 o
  -1  16  12      458.31      589.25    134.12 o
   0  16  12     1113.04     1038.16     62.10 o
   1  16  12      438.41      399.79     75.72 o
   2  16  12       36.95      113.46     48.53 o
   3  16  12      243.69      297.04     84.10 o
  -3  17  12       37.19      130.89     53.49 o
  -2  17  12      684.90      782.12    520.49 o
  -1  17  12      960.72      900.19    102.99 o
   0  17  12      212.70      249.06     65.73 o
   1  17  12     1012.45      917.39    117.22 o
   2  17  12      673.02      299.64    147.76 o
   3  17  12       25.69      177.40     97.06 o
  -2  18  12      670.47      550.87    101.35 o
  -1  18  12      237.04      304.96     84.00 o
   0  18  12      203.65      160.12     51.98 o
   1  18  12      245.52      221.96     79.06 o
   2  18  12      689.72      371.78    294.75 o
  -2  19  12       16.55      148.55    119.53 o
  -1  19  12      646.54      616.89    192.92 o
   0  19  12      114.22      162.06     56.15 o
   1  19  12      582.26      711.00    409.62 o
   2  19  12       22.66       80.62     45.57 o
  -1  20  12       67.15      116.73     49.99 o
   0  20  12       37.66      104.87     52.66 o
   1  20  12       54.24       80.62     72.09 o
   1   0  13        4.45       52.31     24.43 o
   2   0  13      398.88      271.09     41.15 o
   3   0  13      164.58      138.78     41.90 o
   4   0  13       97.43       85.00     22.54 o
   5   0  13       96.71      147.53     55.96 o
  -5   1  13     1106.84     1168.07     59.43 o
  -4   1  13      194.11      214.36     31.71 o
  -3   1  13     1341.87     1203.50     66.46 o
  -2   1  13     1802.06     1948.28    160.40 o
  -1   1  13     7891.23     8728.33    486.69 o
   2   1  13     1726.62     1812.54    115.88 o
   3   1  13     1428.92     1317.63     53.19 o
   4   1  13      184.91      179.40     34.15 o
   5   1  13     1077.00      885.28     79.76 o
  -5   2  13      291.84      291.67     41.63 o
  -4   2  13      286.69      290.22     35.20 o
  -3   2  13      211.80      214.58     51.59 o
  -2   2  13     7926.37     7520.48    704.05 o
  -1   2  13      316.10      292.39    137.45 o
   1   2  13      313.33      396.35     95.45 o
   2   2  13     7887.48     7688.87    532.40 o
   3   2  13      231.04      235.61     34.74 o
   4   2  13      216.46      316.03     45.13 o
   5   2  13      264.94      300.32     41.92 o
  -5   3  13      942.73      977.89     94.29 o
  -4   3  13       99.94       96.06     28.76 o
  -3   3  13        3.08       71.27     28.27 o
  -2   3  13      230.07      529.90     50.06 o
  -1   3  13      714.30      786.02     59.91 o
   0   3  13     3092.62     3470.29    247.90 o
   1   3  13      667.59      636.86     70.27 o
   2   3  13      205.29      480.60     65.87 o
   3   3  13       12.21      115.22     30.96 o
   4   3  13       93.88      132.05     35.72 o
   5   3  13      934.02      832.46     76.11 o
  -5   4  13      377.44      345.50     56.46 o
  -4   4  13       90.82      114.99     37.20 o
  -3   4  13      665.55      679.76     47.87 o
  -2   4  13     3351.79     3402.63    127.01 o
  -1   4  13     2676.98     2792.35    290.18 o
   0   4  13      584.86      773.61     65.09 o
   1   4  13     2385.49     2333.41     68.38 o
   2   4  13     3272.16     3158.51    205.00 o
   3   4  13      685.93      570.36     39.13 o
   4   4  13      115.26      166.22     41.31 o
   5   4  13      386.63      428.64     65.72 o
  -5   5  13      195.86      304.87    164.45 o
  -4   5  13      179.86      325.21     63.58 o
  -3   5  13      242.41      256.38     37.90 o
  -2   5  13      613.00      606.21     37.85 o
  -1   5  13     5805.52     5890.06    205.02 o
   0   5  13     4301.70     4162.10    143.91 o
   1   5  13     5920.60     5873.53    159.77 o
   2   5  13      702.57      626.88     39.75 o
   3   5  13      231.19      240.50     36.45 o
   4   5  13      154.63      336.36     88.39 o
   5   5  13      234.33      364.32    113.11 o
  -5   6  13      130.66      216.37     49.85 o
  -4   6  13      372.12      434.24     54.34 o
  -3   6  13     3474.21     3221.18    114.65 o
  -2   6  13      234.44      226.51     26.95 o
  -1   6  13     6968.74     7241.16    219.47 o
   0   6  13      390.82      457.32     77.49 o
   1   6  13     6920.57     6816.34    215.79 o
   2   6  13      265.44      202.99     24.73 o
   3   6  13     3467.63     3551.62    182.88 o
   4   6  13      396.75      559.64     57.50 o
   5   6  13      133.45      143.85     67.64 o
  -5   7  13       49.31      229.69    132.90 o
  -4   7  13      895.02      890.71     75.49 o
  -3   7  13      131.13      147.50     31.24 o
  -2   7  13     2707.81     2716.00    116.39 o
  -1   7  13     3749.05     3780.52    123.34 o
   0   7  13     2324.39     2262.81     89.69 o
   1   7  13     3872.21     4072.86    180.26 o
   2   7  13     2757.42     2650.34    167.48 o
   3   7  13      162.02      147.60     45.39 o
   4   7  13      790.49      720.32     81.13 o
   5   7  13       61.00      280.19    117.05 o
  -5   8  13       71.43       91.04     39.15 o
  -4   8  13      536.81      428.88     65.26 o
  -3   8  13      598.73      615.50     33.90 o
  -2   8  13       79.10       94.48     25.51 o
  -1   8  13     5462.19     5439.03    152.43 o
   0   8  13      285.42      258.70     45.33 o
   1   8  13     5067.00     5102.38    168.51 o
   2   8  13       91.19      156.71     42.59 o
   3   8  13      628.47      670.46     47.00 o
   4   8  13      556.38      525.80    101.63 o
   5   8  13       87.85      139.90     79.81 o
  -5   9  13       19.64       87.60     40.26 o
  -4   9  13      295.48      324.28     51.71 o
  -3   9  13      186.69      192.81     44.22 o
  -2   9  13      258.79      288.44     29.94 o
  -1   9  13      338.89      361.50     36.82 o
   0   9  13     2004.22     2087.76     74.20 o
   1   9  13      413.19      395.26     41.83 o
   2   9  13      259.40      303.28     57.70 o
   3   9  13      147.66      123.86     96.68 o
   4   9  13      247.00      349.90     54.52 o
   5   9  13       16.02      270.41    240.87 o
  -5  10  13       21.48      139.13     75.61 o
  -4  10  13      207.73      248.85     91.84 o
  -3  10  13      669.59      709.88     67.72 o
  -2  10  13     1322.44     1275.22     59.77 o
  -1  10  13      741.00      619.67     54.44 o
   0  10  13     2928.72     3031.21    101.51 o
   1  10  13      635.89      520.04    118.18 o
   2  10  13     1321.30     1271.53     58.36 o
   3  10  13      773.98      808.91    115.71 o
   4  10  13      231.09      309.35    100.79 o
   5  10  13       28.19      153.03    133.06 o
  -4  11  13      195.69      244.87     48.57 o
  -3  11  13      955.87      944.56     80.33 o
  -2  11  13      683.78      686.34     33.88 o
  -1  11  13      227.00      181.75     42.09 o
   0  11  13     2741.29     2676.11    124.72 o
   1  11  13      186.32      198.95     37.60 o
   2  11  13      560.36      441.88     38.45 o
   3  11  13      903.13      799.67     62.90 o
   4  11  13      200.51      294.39     83.06 o
  -4  12  13      211.19      186.35     57.21 o
  -3  12  13       82.00      157.11     35.02 o
  -2  12  13      922.92     1043.97     68.17 o
  -1  12  13     2723.12     2768.67    103.94 o
   0  12  13      142.56      135.36     31.28 o
   1  12  13     2911.38     2626.17    143.97 o
   2  12  13      904.12      892.76     66.71 o
   3  12  13       71.39      172.31     61.41 o
   4  12  13      206.62      343.00     77.53 o
  -4  13  13      482.37      357.90     73.74 o
  -3  13  13       27.33      121.16     59.94 o
  -2  13  13     1596.06     1625.34     72.15 o
  -1  13  13       99.52      106.20     33.92 o
   0  13  13     1021.05      929.72     60.05 o
   1  13  13       77.36       73.36     28.75 o
   2  13  13     1483.35     1291.44     82.99 o
   3  13  13       16.96      112.87     41.31 o
   4  13  13      458.06      325.87     96.76 o
  -4  14  13       99.61      117.95     56.71 o
  -3  14  13        1.48       93.43     36.96 o
  -2  14  13      460.61      429.05     32.78 o
  -1  14  13     1426.55     1589.68     76.77 o
   0  14  13      281.19      415.52     57.33 o
   1  14  13     1564.69     1460.74     90.18 o
   2  14  13      501.76      475.70     52.09 o
   3  14  13        5.28      117.87     42.51 o
   4  14  13      108.33      138.76     77.33 o
  -3  15  13      207.39      210.86     87.11 o
  -2  15  13      884.95      889.10     62.56 o
  -1  15  13      234.86      322.21     70.94 o
   0  15  13      522.50      427.59     54.35 o
   1  15  13      204.36      236.35     57.37 o
   2  15  13      856.19      876.13     63.65 o
   3  15  13      169.33      171.70     57.16 o
  -3  16  13       54.86       93.60     46.01 o
  -2  16  13       46.41       94.77    126.12 o
  -1  16  13     1080.03      983.38     70.28 o
   0  16  13       22.38      160.99     55.80 o
   1  16  13     1068.68      974.86     71.89 o
   2  16  13       69.19      183.73     89.64 o
   3  16  13       82.28      253.24     80.15 o
  -3  17  13       60.74       81.59     44.71 o
  -2  17  13      472.09      373.97    147.11 o
  -1  17  13      101.13      203.97     80.81 o
   0  17  13        1.05      119.91     48.78 o
   1  17  13       81.81      235.73     81.37 o
   2  17  13      474.53      360.58    224.12 o
   3  17  13       62.47      248.45    448.37 o
  -2  18  13      505.12      484.79    178.90 o
  -1  18  13        6.72      159.12     57.36 o
   0  18  13        6.50      124.28     55.22 o
   1  18  13        4.72      104.41    137.84 o
   2  18  13      564.03      609.34    186.02 o
  -1  19  13       50.96      134.07     64.09 o
   0  19  13        9.85      228.12    164.62 o
   1  19  13       55.82      169.76    113.28 o
   2  19  13       22.53      103.78     55.86 o
  -1  20  13       21.60       79.49     39.23 o
   0  20  13      171.46       77.82     42.26 o
   1  20  13       20.96      105.99     79.90 o
   2   0  14     1379.84     1573.81    152.78 o
   3   0  14       10.06      122.85     38.70 o
   4   0  14      478.20      732.04    751.72 o
   5   0  14      611.28      660.38     80.57 o
  -5   1  14       32.45      159.09     52.60 o
  -4   1  14      846.87      956.37     55.30 o
  -3   1  14      827.38      920.30     74.30 o
  -2   1  14    14932.32    14186.96   1130.86 o
  -1   1  14     4972.47     5555.44    271.06 o
   1   1  14     4696.93     5211.26    298.65 o
   2   1  14    14311.18    14203.10    926.06 o
   3   1  14      899.52      929.75     72.60 o
   4   1  14      741.84      723.45     74.86 o
   5   1  14       25.63      143.19     43.18 o
  -5   2  14      138.15      205.88     37.25 o
  -4   2  14      382.39      345.55     42.55 o
  -3   2  14     1192.20     1077.75     66.00 o
  -2   2  14     7711.20     7580.86    831.98 o
  -1   2  14     1293.55     1328.15     83.45 o
   2   2  14     7846.84     7650.68    507.67 o
   3   2  14     1173.76     1065.52     82.16 o
   4   2  14      407.98      419.34     59.06 o
   5   2  14      125.17      188.83     45.10 o
  -5   3  14      359.23      418.35     59.38 o
  -4   3  14      330.34      352.63     53.64 o
  -3   3  14     1247.49     1278.06     66.08 o
  -2   3  14     2718.20     2586.98    111.64 o
  -1   3  14     3193.54     3040.79    138.16 o
   0   3  14     2156.11     2129.02    160.71 o
   1   3  14     3048.91     2860.56    158.76 o
   2   3  14     2802.68     2654.02    231.44 o
   3   3  14     1226.84     1253.58     60.98 o
   4   3  14      317.54      284.83     45.15 o
   5   3  14      348.88      313.04     46.34 o
  -5   4  14        1.52       99.65     35.67 o
  -4   4  14      153.17      185.85     46.03 o
  -3   4  14      720.62      773.28     57.05 o
  -2   4  14     4722.88     4524.02    241.68 o
  -1   4  14      300.08      221.66     33.41 o
   0   4  14     5606.52     5411.53    299.95 o
   1   4  14      271.50      300.83     53.58 o
   2   4  14     4722.53     4232.94    186.29 o
   3   4  14      835.23      854.73     57.59 o
   4   4  14      199.59      316.47     51.57 o
   5   4  14        4.83      218.01    194.67 o
  -5   5  14      183.21      242.66     70.18 o
  -4   5  14     1374.64     1281.11    163.94 o
  -3   5  14     1915.18     1963.06     68.05 o
  -2   5  14     3040.98     3060.47    137.02 o
  -1   5  14     1052.59     1197.52     74.52 o
   0   5  14     5482.48     5118.17    180.36 o
   1   5  14     1031.59      910.53     57.11 o
   2   5  14     3089.80     2953.16    167.28 o
   3   5  14     1804.48     1698.22    108.20 o
   4   5  14     1292.40     1351.19    147.38 o
   5   5  14      162.21      200.20     70.68 o
  -5   6  14       35.58      270.92    187.89 o
  -4   6  14      344.63      386.08     48.12 o
  -3   6  14     1359.11     1354.20     62.81 o
  -2   6  14     2598.71     2583.94     73.90 o
  -1   6  14      827.67      755.79     85.22 o
   0   6  14      348.78      524.49     82.94 o
   1   6  14      919.24      831.53    112.86 o
   2   6  14     2631.21     2634.19    109.83 o
   3   6  14     1472.38     1338.47     72.61 o
   4   6  14      394.75      434.64     52.54 o
   5   6  14       27.89      193.75     80.58 o
  -5   7  14       99.59      150.23     44.84 o
  -4   7  14       90.76      114.82     34.81 o
  -3   7  14      967.63     1043.25     67.80 o
  -2   7  14       36.24       86.36     46.04 o
  -1   7  14     1353.98     1511.82     55.92 o
   0   7  14     5373.99     5634.62    138.75 o
   1   7  14     1416.82     1423.54     58.69 o
   2   7  14       17.32       62.90     25.84 o
   3   7  14      836.85      850.10     56.53 o
   4   7  14       73.22       94.60     55.96 o
   5   7  14      123.22      263.16    106.20 o
  -5   8  14       99.29      318.62    107.54 o
  -4   8  14      567.13      657.22     78.58 o
  -3   8  14      447.88      488.24     42.96 o
  -2   8  14      328.51      313.13     46.85 o
  -1   8  14      940.76      914.35     51.76 o
   0   8  14      410.84      441.90     78.58 o
   1   8  14      960.64      971.06     62.36 o
   2   8  14      373.94      342.57     48.92 o
   3   8  14      527.56      650.48    126.26 o
   4   8  14      613.73      729.53     58.45 o
   5   8  14       84.64      170.19    112.56 o
  -5   9  14      192.80      203.52     89.83 o
  -4   9  14      317.17      313.15     65.06 o
  -3   9  14       72.19      117.10     24.39 o
  -2   9  14      200.43      225.70     36.59 o
  -1   9  14     1429.64     1341.87     74.69 o
   0   9  14       58.36      106.49     27.37 o
   1   9  14     1470.37     1523.26     93.15 o
   2   9  14      202.75      264.08     39.79 o
   3   9  14       50.21      193.63     49.04 o
   4   9  14      271.38      218.98     75.52 o
   5   9  14      203.16      237.43    188.04 o
  -5  10  14       40.57      156.44     80.68 o
  -4  10  14      726.90      676.67     60.75 o
  -3  10  14      173.94      201.05     42.24 o
  -2  10  14     1135.42     1128.89     49.68 o
  -1  10  14      301.10      308.44     43.24 o
   0  10  14      314.09      424.25     81.35 o
   1  10  14      326.91      367.95     71.24 o
   2  10  14     1240.34     1097.73     78.60 o
   3  10  14      160.67      192.79     39.65 o
   4  10  14      741.95      617.61    132.21 o
   5  10  14       41.22      272.76    223.63 o
  -4  11  14      548.11      367.18     66.42 o
  -3  11  14      667.82      771.53     81.66 o
  -2  11  14       87.32      156.63     26.31 o
  -1  11  14      557.23      578.67     57.25 o
   0  11  14     1094.86     1093.79     65.34 o
   1  11  14      562.76      670.67     61.54 o
   2  11  14       98.42      137.85     27.21 o
   3  11  14      656.23      649.37     57.70 o
   4  11  14      565.65      729.96    125.83 o
  -4  12  14      514.92      354.51     69.18 o
  -3  12  14      433.59      571.96     98.54 o
  -2  12  14      383.21      507.08     48.56 o
  -1  12  14      415.72      439.28     53.54 o
   0  12  14       80.06      128.39     36.43 o
   1  12  14      390.85      365.54     55.28 o
   2  12  14      324.77      374.37     35.24 o
   3  12  14      453.00      482.53     58.50 o
   4  12  14      539.77      646.86    127.27 o
  -4  13  14      138.08       91.82     33.91 o
  -3  13  14      206.57      217.92     47.53 o
  -2  13  14      102.57      162.16     24.31 o
  -1  13  14      563.05      524.19     56.76 o
   0  13  14     2497.67     2266.50     89.54 o
   1  13  14      514.47      494.52     54.56 o
   2  13  14      129.13      229.86     44.08 o
   3  13  14      155.31      169.23     49.90 o
   4  13  14      144.21      136.59     54.83 o
  -4  14  14       69.07       76.53     40.11 o
  -3  14  14      117.84      135.49     67.32 o
  -2  14  14       48.99      151.75     30.06 o
  -1  14  14      544.93      538.03     67.02 o
   0  14  14     1151.29     1115.19     94.84 o
   1  14  14      627.29      737.95    129.46 o
   2  14  14       30.41      164.49     57.48 o
   3  14  14      108.73      284.82     95.60 o
   4  14  14       97.90      254.88    114.83 o
  -3  15  14      273.45      168.44     58.01 o
  -2  15  14      244.24      258.28     42.27 o
  -1  15  14      440.31      445.00    106.11 o
   0  15  14     1125.60     1114.93    128.82 o
   1  15  14      477.39      474.91     57.66 o
   2  15  14      237.60      348.75     90.74 o
   3  15  14      252.06      253.12     80.79 o
  -3  16  14      169.44      107.30     40.00 o
  -2  16  14      343.00      279.76     62.89 o
  -1  16  14     1379.42     1404.84    111.08 o
   0  16  14       63.34      191.12     52.50 o
   2  16  14      346.50      401.18     78.08 o
   3  16  14      184.75      292.29     82.80 o
  -3  17  14      184.27       85.52    552.28 o
  -2  17  14      536.08      406.04    220.83 o
  -1  17  14      515.92      415.30     81.21 o
   0  17  14      218.79      327.65     81.16 o
   1  17  14      492.93      336.78    237.49 o
   2  17  14      472.17      533.15     52.70 o
   3  17  14      184.29      234.91    117.09 o
  -2  18  14      277.13      160.16     59.39 o
  -1  18  14      228.54      207.65     64.62 o
   0  18  14        0.94      176.78    134.71 o
   1  18  14      187.07      336.91    284.01 o
   2  18  14      296.33      337.67    613.90 o
  -1  19  14       83.17      117.56     61.50 o
   0  19  14       34.00      107.04     58.74 o
   1  19  14       81.58      107.55     81.66 o
   2  19  14      380.14      417.33    233.78 o
  -1  20  14      527.15      449.03    127.46 o
   0  20  14       75.42     1421.04    486.69 o
   1  20  14      514.50       80.81     62.59 o
   2   0  15     2186.22     2245.20    116.44 o
   3   0  15     2407.82     2335.49    107.06 o
   4   0  15      105.49      153.48    177.36 o
   5   0  15     1631.25     1423.71    181.58 o
  -5   1  15      123.47      195.16     41.52 o
  -4   1  15       79.65      168.23     82.16 o
  -3   1  15      106.63      181.72     38.36 o
  -2   1  15     3284.97     3042.46    492.84 o
  -1   1  15       61.27      103.07     80.52 o
   2   1  15     3197.27     3254.77    330.33 o
   3   1  15       88.94      132.05     37.20 o
   4   1  15       94.74      116.25     34.73 o
   5   1  15      143.65      115.98     35.61 o
  -5   2  15      522.81      570.64     53.12 o
  -4   2  15      183.80      215.31     45.31 o
  -3   2  15      943.10      742.31     83.18 o
  -2   2  15      345.73      459.45    137.09 o
  -1   2  15       16.15      363.39     96.95 o
   0   2  15       78.41      367.82     76.78 o
   2   2  15      392.66      393.93     89.30 o
   3   2  15     1017.03      868.33    101.60 o
   4   2  15      163.24      157.63     40.31 o
   5   2  15      499.53      522.38    101.61 o
  -5   3  15       53.00      125.79     36.25 o
  -4   3  15       89.35      135.90     34.39 o
  -3   3  15     1393.45     1538.01     88.03 o
  -2   3  15     1869.14     2097.12    123.84 o
  -1   3  15      459.56      460.71    115.56 o
   1   3  15      552.61      483.96     62.46 o
   2   3  15     1811.63     2079.90    169.17 o
   3   3  15     1302.45     1329.37     67.65 o
   4   3  15      118.04      119.16     37.67 o
   5   3  15       64.60       78.65     34.62 o
  -5   4  15      178.81      488.29    263.40 o
  -4   4  15       56.29      105.68     44.98 o
  -3   4  15      228.52      252.71     52.23 o
  -2   4  15      303.39      402.47     66.21 o
  -1   4  15     3083.30     2986.84    162.24 o
   0   4  15      424.65      691.82    100.40 o
   1   4  15     3043.68     2912.70    237.36 o
   2   4  15      368.32      382.71     33.11 o
   3   4  15      299.35      263.94     41.43 o
   4   4  15       54.42      103.63    100.05 o
   5   4  15      189.03      277.00     74.72 o
  -5   5  15       29.83      188.08    360.54 o
  -4   5  15      134.15      142.24     44.86 o
  -3   5  15     1282.08     1434.49    126.97 o
  -2   5  15      321.28      280.58     37.73 o
  -1   5  15     8381.88     8651.50    240.64 o
   0   5  15      483.19      588.41     58.89 o
   1   5  15     8357.69     7987.44    298.98 o
   2   5  15      326.82      297.48     49.84 o
   3   5  15     1133.57     1170.01     72.36 o
   4   5  15       98.29      191.86     94.13 o
   5   5  15       42.77      386.62    170.38 o
  -5   6  15      389.96      274.15     53.83 o
  -4   6  15     1245.85     1195.53     74.93 o
  -3   6  15      334.71      333.59     54.57 o
  -2   6  15      848.68      866.25     74.93 o
  -1   6  15     2131.22     2131.44     78.47 o
   0   6  15     7097.53     6960.76    313.49 o
   1   6  15     2191.76     1903.41     86.52 o
   2   6  15      905.65      847.18     72.77 o
   3   6  15      283.05      311.11     60.67 o
   4   6  15     1244.52     1307.68    103.62 o
   5   6  15      426.57      446.12    144.17 o
  -5   7  15      113.49      273.16    328.88 o
  -4   7  15      169.22      289.64     78.59 o
  -3   7  15     2852.10     2840.61    102.93 o
  -2   7  15      176.88      161.37     32.48 o
  -1   7  15     5750.32     5968.77    282.06 o
   0   7  15      641.15      733.61     78.27 o
   1   7  15     5556.27     5555.89    179.26 o
   2   7  15      185.90      226.70     30.81 o
   3   7  15     2721.91     2705.74    136.24 o
   4   7  15      203.97      210.95     60.32 o
   5   7  15      136.33      175.09     92.94 o
  -5   8  15      110.92      116.84     45.30 o
  -4   8  15      186.84      205.48     91.20 o
  -3   8  15      273.70      234.75     55.46 o
  -2   8  15     2114.57     1999.59     87.58 o
  -1   8  15     1167.41     1220.36     62.02 o
   0   8  15     6071.26     6216.74    191.93 o
   1   8  15     1268.33     1347.21     73.15 o
   2   8  15     2100.19     2213.82     86.60 o
   3   8  15      232.44      293.28     49.49 o
   4   8  15      142.85      210.27     72.38 o
   5   8  15      110.74      130.33    109.44 o
  -5   9  15       74.11      106.84     49.97 o
  -4   9  15      275.69      297.83     59.09 o
  -3   9  15     1806.62     1808.71     86.40 o
  -2   9  15      134.33      174.31     28.82 o
  -1   9  15      242.73      254.82     27.03 o
   0   9  15     1302.63     1451.68     79.85 o
   1   9  15      266.69      233.75     39.86 o
   2   9  15      134.14      158.04     45.23 o
   3   9  15     1813.42     1758.93    101.26 o
   4   9  15      289.48      357.07    111.43 o
   5   9  15       90.15     1123.69    487.34 o
  -4  10  15      240.90      308.91     54.27 o
  -3  10  15      501.54      582.10     38.27 o
  -2  10  15      215.79      282.77     41.09 o
  -1  10  15      289.31      344.66     40.63 o
   0  10  15     3012.96     2759.06    147.37 o
   1  10  15      235.81      420.42     64.34 o
   2  10  15      333.57      300.01     38.66 o
   3  10  15      530.95      628.59     65.41 o
   4  10  15      225.31      294.33    128.68 o
  -4  11  15      183.23      143.70     44.77 o
  -3  11  15      307.67      377.52     70.27 o
  -2  11  15      258.45      299.58     31.94 o
  -1  11  15      219.35      319.21     54.64 o
   0  11  15      638.52      815.15    107.51 o
   1  11  15      204.40      199.15     54.46 o
   2  11  15      292.11      328.65     34.88 o
   3  11  15      218.56      215.59     68.92 o
   4  11  15      190.68      192.05     72.41 o
  -4  12  15      463.26      303.35     77.94 o
  -3  12  15      106.43      144.35    110.35 o
  -2  12  15       43.37       56.53     18.64 o
  -1  12  15      215.36      204.19     49.95 o
   0  12  15     4039.43     3716.15    175.38 o
   1  12  15      174.02      140.39     54.11 o
   2  12  15        9.89       53.13     26.60 o
   3  12  15       95.94      149.85     97.65 o
   4  12  15      436.16      562.79    116.53 o
  -4  13  15      170.58      155.71     59.56 o
  -3  13  15      137.37       87.76     33.79 o
  -2  13  15      303.42      332.01     30.67 o
  -1  13  15     1707.91     1737.99     90.95 o
   0  13  15      206.66      168.86     39.19 o
   1  13  15     1726.63     1794.08    118.17 o
   2  13  15      337.55      436.10    112.60 o
   3  13  15      142.80      180.94     61.83 o
   4  13  15      166.79      263.60     83.29 o
  -4  14  15      191.21      154.89     77.73 o
  -3  14  15      435.64      330.21    190.14 o
  -2  14  15     2311.45     2740.14    168.60 o
  -1  14  15      260.66      275.16     75.08 o
   0  14  15      873.11      955.39     88.18 o
   1  14  15      218.48      244.36     63.76 o
   2  14  15     2315.72     2562.20    139.03 o
   3  14  15      441.30      327.42     86.54 o
   4  14  15      203.06      215.58     94.24 o
  -3  15  15       44.92      130.58     67.04 o
  -2  15  15      333.38      267.55     58.78 o
  -1  15  15      232.36      320.29    121.53 o
   0  15  15       57.58      138.34     46.53 o
   1  15  15      267.85      296.74     66.95 o
   2  15  15      317.19      353.54    100.51 o
   3  15  15       54.73      145.85     55.42 o
  -3  16  15       22.92      335.24    520.12 o
  -2  16  15      743.62      847.03     61.68 o
  -1  16  15      112.40      244.47    102.53 o
   0  16  15     1726.62     1793.56    218.36 o
   1  16  15       92.06      191.92    162.53 o
   2  16  15      732.56      534.09    206.00 o
   3  16  15       26.85      124.97    107.94 o
  -3  17  15       18.51       77.75     33.74 o
  -2  17  15      326.12      292.41    194.77 o
  -1  17  15      294.63      211.06     71.70 o
   0  17  15        5.36       66.22     31.91 o
   1  17  15      302.20      685.99    184.79 o
   3  17  15       29.29      225.59    111.17 o
  -2  18  15      462.76      244.43     79.36 o
  -1  18  15      202.34      232.23     72.25 o
   0  18  15       99.39      197.28     73.90 o
   1  18  15      222.94      219.27    134.04 o
   2  18  15      504.10      402.89    159.55 o
  -1  19  15      107.01      197.19     73.77 o
   0  19  15      234.22      178.24     81.27 o
   1  19  15      100.40      424.69    236.45 o
   0  20  15        2.72      148.68    120.57 o
   1   0  16     3567.97     3752.87    251.15 o
   2   0  16       13.63       71.64     36.07 o
   3   0  16        6.40      133.91     35.99 o
   4   0  16      935.35     1057.23    208.90 o
   5   0  16       76.73      206.27     76.96 o
  -5   1  16       63.35      116.59     46.68 o
  -4   1  16      106.80      171.63     42.49 o
  -3   1  16      164.12      170.24     48.66 o
  -2   1  16     4234.88     4483.43    315.57 o
  -1   1  16      104.31      119.40     69.49 o
   2   1  16     4392.69     4910.60    220.01 o
   3   1  16      103.68      188.41     53.73 o
   4   1  16      130.05      136.86     40.64 o
   5   1  16       60.19       71.99     31.71 o
  -5   2  16      160.07      243.45     57.51 o
  -4   2  16     1160.27     1308.31     95.15 o
  -3   2  16      580.62      658.94     59.17 o
  -2   2  16     5218.94     5355.65    265.86 o
  -1   2  16     6176.30     5821.97    347.45 o
   1   2  16     6146.44     6181.06    433.34 o
   2   2  16     5303.26     4711.88    499.06 o
   3   2  16      578.86      800.19    166.19 o
   4   2  16     1156.78     1236.53     66.59 o
   5   2  16      188.95      162.49     49.40 o
  -5   3  16      171.79      275.24     74.93 o
  -4   3  16      141.59      119.03     34.85 o
  -3   3  16      163.67      144.71     50.91 o
  -2   3  16     2077.48     2126.84    100.73 o
  -1   3  16    10612.26    12266.48    636.34 o
   0   3  16       94.22      438.80    143.80 o
   1   3  16    10718.28    11223.55    573.17 o
   2   3  16     2234.21     2170.39    139.88 o
   3   3  16      135.94      133.05     31.66 o
   4   3  16      149.01      247.79     59.79 o
   5   3  16      156.26      101.94     38.31 o
  -5   4  16       82.81      173.41     44.43 o
  -4   4  16      786.39      743.81    103.39 o
  -3   4  16     1922.86     2016.37    111.36 o
  -2   4  16     2551.14     2430.31    235.25 o
  -1   4  16     1733.07     1646.72    106.19 o
   0   4  16     6657.52     7351.03    490.69 o
   1   4  16     1616.06     1711.62    154.21 o
   2   4  16     2672.48     3016.62    175.38 o
   3   4  16     1955.55     2017.12     98.83 o
   4   4  16      834.63      718.39     70.95 o
   5   4  16      110.92      189.23     64.37 o
  -5   5  16       60.72      142.82     42.28 o
  -4   5  16      240.68      337.54     60.96 o
  -3   5  16     1348.49     1368.75     84.54 o
  -2   5  16     1045.81      774.80    137.94 o
  -1   5  16     1429.89     1141.91    106.12 o
   0   5  16      876.65      809.84     76.43 o
   1   5  16     1593.02     1475.97    113.30 o
   2   5  16      983.19      926.49     65.43 o
   3   5  16     1407.05     1473.17     92.41 o
   4   5  16      213.67      237.65     64.00 o
   5   5  16       43.89      157.89     71.29 o
  -5   6  16      232.05      350.14    153.10 o
  -4   6  16       94.02      210.14    417.90 o
  -3   6  16     2397.36     2518.67    112.29 o
  -2   6  16      608.10      621.72     54.20 o
  -1   6  16      490.52      610.26     63.00 o
   0   6  16     2434.87     2386.25    106.04 o
   1   6  16      511.86      489.50     48.79 o
   2   6  16      716.50      563.25     60.06 o
   3   6  16     2374.15     2402.90    191.55 o
   4   6  16       97.49      265.37    122.69 o
   5   6  16      248.23      293.46    112.48 o
  -5   7  16       49.58      189.73     56.11 o
  -4   7  16      232.81      253.01     53.55 o
  -3   7  16      557.02      567.06     54.22 o
  -2   7  16      710.00      650.04     63.91 o
  -1   7  16      305.24      438.78     73.61 o
   0   7  16      305.16      310.14     21.36 o
   1   7  16      330.56      341.41     35.29 o
   2   7  16      749.53      709.58     42.55 o
   3   7  16      568.85      491.69     90.47 o
   4   7  16      280.30      294.00     85.20 o
   5   7  16       35.97      123.95     66.59 o
  -5   8  16       35.69      182.41    134.31 o
  -4   8  16       61.68      143.35     52.54 o
  -3   8  16      284.61      263.33     36.79 o
  -2   8  16      207.68      281.85     37.33 o
  -1   8  16      747.53      850.18     59.21 o
   0   8  16       27.92       76.27     33.89 o
   1   8  16      826.61      789.92     59.84 o
   2   8  16      184.05      271.56     55.99 o
   3   8  16      254.29      323.67     55.31 o
   4   8  16       64.49      111.53     51.97 o
   5   8  16       46.22      162.60    129.55 o
  -4   9  16      299.50      189.17     52.15 o
  -3   9  16      742.65      816.38     51.02 o
  -2   9  16      319.38      328.22     49.70 o
  -1   9  16      912.98      995.56     46.80 o
   0   9  16      162.28      230.78     47.89 o
   1   9  16      912.82      879.95     45.70 o
   2   9  16      382.74      310.95     41.98 o
   3   9  16      677.85      686.16     65.37 o
   4   9  16      256.11      249.81    184.98 o
  -4  10  16      468.35      364.05    104.48 o
  -3  10  16       82.57      117.23     29.99 o
  -2  10  16      146.58      140.27     66.75 o
  -1  10  16      544.18      542.35     47.13 o
   0  10  16       23.39      210.14     60.73 o
   1  10  16      567.04      688.94    197.60 o
   2  10  16      120.70       99.15     33.88 o
   3  10  16       57.76      146.50     46.25 o
   4  10  16      482.45      627.59    105.24 o
  -4  11  16      890.18      783.61    101.52 o
  -3  11  16      881.84      857.86     71.88 o
  -2  11  16     1101.47     1151.36     91.56 o
  -1  11  16      162.39      252.61     78.65 o
   0  11  16      158.12      150.11     36.99 o
   1  11  16      186.30      356.16    114.94 o
   2  11  16     1056.51     1067.53     93.36 o
   3  11  16      874.57     1016.63     72.70 o
   4  11  16      884.91      827.63    123.71 o
  -4  12  16      190.72      111.05     56.84 o
  -3  12  16      341.19      332.11     55.83 o
  -2  12  16      298.18      361.41    112.55 o
  -1  12  16      526.13      497.13     61.35 o
   0  12  16       18.59       86.56     33.03 o
   1  12  16      479.39      543.78     62.61 o
   2  12  16      297.11      180.71     54.65 o
   3  12  16      323.69      417.25     89.57 o
   4  12  16      179.51      180.63     83.22 o
  -4  13  16      213.67      215.81    211.31 o
  -3  13  16      127.74      184.65     55.26 o
  -2  13  16      169.50      330.77   2009.97 o
  -1  13  16      162.44      254.98     60.73 o
   0  13  16      126.42      149.71     41.02 o
   1  13  16      157.69      231.88     66.99 o
   2  13  16      135.72      151.42     51.99 o
   3  13  16      134.38      166.56     49.12 o
   4  13  16      257.59      433.94    227.01 o
  -3  14  16      279.45      292.21    136.39 o
  -2  14  16      203.48      282.80     37.07 o
  -1  14  16       83.45      238.35     70.04 o
   0  14  16      395.70      336.29     61.05 o
   1  14  16      104.66      164.13     58.30 o
   2  14  16      161.08      298.30     79.69 o
   3  14  16      252.95      406.62     71.42 o
  -3  15  16      242.81      215.46     75.15 o
  -2  15  16      842.34      981.61    170.21 o
  -1  15  16       98.71      180.83     64.43 o
   0  15  16       93.30      174.76     44.99 o
   1  15  16       89.28      192.38     58.78 o
   2  15  16      814.25      775.25    112.93 o
   3  15  16      253.80      198.35     76.01 o
  -3  16  16      190.23      122.43     52.17 o
  -2  16  16      293.13      520.33    107.00 o
  -1  16  16      291.52      634.40    133.44 o
   0  16  16     1342.00     1486.22    452.08 o
   1  16  16      319.83      355.55     99.63 o
   2  16  16      289.84      357.74    215.37 o
   3  16  16      200.01      184.46     88.10 o
  -2  17  16      324.46      312.13    133.78 o
  -1  17  16      761.92      533.51    102.26 o
   0  17  16      117.63      182.25    116.01 o
   1  17  16      727.97      920.68    348.10 o
   2  17  16      309.30      329.49    238.40 o
  -2  18  16      671.74      264.16    103.32 o
  -1  18  16      435.83      407.79    101.44 o
   0  18  16       15.01       95.09     43.16 o
   1  18  16      487.61      292.15    213.48 o
  -1  19  16      540.93      406.24    118.45 o
   0  19  16        3.26      300.99    267.42 o
   1  19  16      549.54      997.46    487.34 o
   1   0  17      329.64      489.46     78.82 o
   2   0  17     1437.30     1399.16     91.52 o
   3   0  17       38.71      120.61     36.97 o
   4   0  17      155.81      212.56    103.63 o
   5   0  17      201.74      127.05     54.18 o
  -5   1  17      371.90      371.23     88.87 o
  -4   1  17      273.27      226.02     47.23 o
  -3   1  17     1310.53     1202.67    124.25 o
  -2   1  17      482.50      658.95     64.59 o
  -1   1  17      135.72      414.27     90.44 o
   2   1  17      497.63      699.26     91.09 o
   3   1  17     1371.06     1309.22     75.74 o
   4   1  17      250.97      239.57     48.49 o
   5   1  17      363.80      256.29     82.96 o
  -5   2  17       88.79      104.31     47.48 o
  -4   2  17      159.81      171.99     39.79 o
  -3   2  17      482.29      656.28     86.52 o
  -2   2  17      894.43     1045.09    103.45 o
  -1   2  17     1823.04     1884.96    124.28 o
   0   2  17       12.14      165.20    104.82 o
   1   2  17     1908.88     1939.29    178.93 o
   2   2  17      751.04      764.98     91.07 o
   3   2  17      445.54      449.82    116.04 o
   4   2  17      235.38      230.40    119.63 o
   5   2  17       85.89      108.98     59.26 o
  -5   3  17      112.90      102.84     61.35 o
  -4   3  17      228.95      229.40     96.25 o
  -3   3  17     2065.96     2120.56    129.48 o
  -2   3  17      128.61      243.56     39.01 o
  -1   3  17     2085.18     2004.88    150.95 o
   1   3  17     1986.88     2095.77    223.18 o
   2   3  17      184.35      873.64    163.97 o
   3   3  17     2107.25     2101.08    125.03 o
   4   3  17      261.56      209.66     58.97 o
   5   3  17      160.75      141.28     50.50 o
  -5   4  17      201.78      159.84     49.47 o
  -4   4  17        8.82       78.47     30.52 o
  -3   4  17      976.53      986.69     83.16 o
  -2   4  17      603.63      486.93    152.51 o
  -1   4  17     1996.89     1948.20    121.67 o
   0   4  17     1654.78     1882.40    349.36 o
   1   4  17     2106.14     2420.52    271.32 o
   2   4  17      695.50      597.24    109.96 o
   3   4  17      860.86      798.65    102.55 o
   4   4  17       16.09      123.75     39.85 o
   5   4  17      220.66      179.86     79.56 o
  -5   5  17       88.13      185.17    131.24 o
  -4   5  17     1131.97     1110.40    150.19 o
  -3   5  17      123.07      310.97     76.60 o
  -2   5  17     1742.45     1742.55    175.29 o
  -1   5  17      962.45     1029.34     58.96 o
   0   5  17     2899.46     2702.77    205.61 o
   1   5  17      977.58     1049.32    162.66 o
   2   5  17     1658.09     1459.43     86.54 o
   3   5  17      106.99      215.22     78.21 o
   4   5  17     1142.97     1063.61    103.31 o
   5   5  17       93.11      121.30     64.03 o
  -5   6  17        8.37      151.18    228.79 o
  -4   6  17      277.41      191.74     57.63 o
  -3   6  17      777.50      930.62     80.96 o
  -2   6  17       15.97       94.17     30.72 o
  -1   6  17     5003.29     5050.49    210.75 o
   0   6  17       73.56      107.21     37.16 o
   1   6  17     4812.52     4446.62    390.47 o
   2   6  17       20.71       70.99     56.54 o
   3   6  17      856.16      780.46     66.14 o
   4   6  17      310.19      294.97     81.12 o
   5   6  17       12.24      174.69     80.66 o
  -5   7  17      125.40      198.44     72.00 o
  -4   7  17      341.65      292.04     69.05 o
  -3   7  17      666.12      657.61    104.77 o
  -2   7  17     2410.24     2644.29    150.97 o
  -1   7  17      978.24     1159.40     68.60 o
   0   7  17     4869.10     4772.14    335.74 o
   1   7  17      996.21     1039.10     76.31 o
   2   7  17     2482.09     2279.83    191.83 o
   3   7  17      598.40      564.57    153.88 o
   4   7  17      314.52      281.00     90.99 o
   5   7  17      137.03      388.57    245.17 o
  -5   8  17       44.94      199.25     64.17 o
  -4   8  17      636.08      623.23     76.74 o
  -3   8  17      703.37      615.37     65.11 o
  -2   8  17      854.83      768.03     57.44 o
  -1   8  17     2152.49     2117.30     76.80 o
   0   8  17       12.37       63.37     52.62 o
   1   8  17     2174.43     2183.39    150.70 o
   2   8  17      888.91      958.46     76.41 o
   3   8  17      700.86      697.84    135.26 o
   4   8  17      634.48      529.62    104.79 o
   5   8  17       58.37     1212.83    460.67 o
  -4   9  17      449.30      485.43     77.06 o
  -3   9  17      901.34      938.14     74.73 o
  -2   9  17       42.12       99.74     29.57 o
  -1   9  17      124.72      151.44     40.85 o
   0   9  17     7485.53     8036.52    300.36 o
   1   9  17      108.57      106.26     55.79 o
   2   9  17        6.55      102.00     32.10 o
   3   9  17      932.08      929.47     76.20 o
   4   9  17      400.48      373.90     93.61 o
  -4  10  17       61.92      126.35     47.26 o
  -3  10  17      388.86      444.64     62.99 o
  -2  10  17       13.84       97.03     32.82 o
  -1  10  17      507.18      502.87     81.69 o
   0  10  17       27.61       66.68     25.60 o
   1  10  17      614.58      673.52     77.05 o
   2  10  17       21.83      106.98     41.63 o
   3  10  17      298.77      282.27     66.55 o
   4  10  17       57.94      114.38     54.62 o
  -4  11  17      434.41      482.47     88.92 o
  -3  11  17      191.31      183.89     28.91 o
  -2  11  17      142.90      169.92     35.16 o
  -1  11  17      217.63      162.71     41.59 o
   0  11  17     2658.78     2544.25    118.27 o
   1  11  17      205.94      264.72     72.65 o
   2  11  17       80.95      149.00     63.43 o
   3  11  17      168.94      186.98     48.16 o
   4  11  17      371.37      478.65    108.53 o
  -4  12  17      341.31      190.99     82.89 o
  -3  12  17      911.57      701.43    124.79 o
  -2  12  17       55.52      148.41     38.06 o
  -1  12  17      813.07      783.83     99.90 o
   0  12  17      204.75      227.74     66.48 o
   1  12  17      698.68      830.36    121.88 o
   2  12  17       71.43      194.97     61.93 o
   3  12  17      964.26     1097.25     97.46 o
   4  12  17      351.98      319.99    120.15 o
  -4  13  17      254.02      129.60     50.81 o
  -3  13  17      198.97      274.48     65.63 o
  -2  13  17      561.04      742.35   1022.58 o
  -1  13  17     1286.75     1326.09     80.14 o
   0  13  17     4502.75     4783.37    235.78 o
   1  13  17     1205.79     1154.31     89.92 o
   2  13  17      523.25      529.65    211.32 o
   3  13  17      170.18      201.90     63.54 o
   4  13  17      261.02      277.90    140.05 o
  -3  14  17      554.32      444.57    105.17 o
  -2  14  17      500.71      461.95     91.20 o
  -1  14  17      315.83      368.44     57.04 o
   0  14  17       41.30       73.55     29.19 o
   1  14  17      330.51      537.01    251.97 o
   2  14  17      550.33      532.26    287.75 o
   3  14  17      598.61      484.05    103.52 o
  -3  15  17       92.02      115.73     46.30 o
  -2  15  17      735.80      800.25     69.22 o
  -1  15  17      549.97      394.45     85.45 o
   0  15  17     1751.01     1837.28    139.59 o
   1  15  17      541.49      473.64    108.83 o
   2  15  17      711.85      706.07    145.22 o
   3  15  17       88.55      190.32    112.99 o
  -3  16  17      106.88      246.81   2058.03 o
  -2  16  17      271.37      246.14     57.62 o
  -1  16  17      475.53      439.45     94.71 o
   0  16  17      110.42      137.49     64.72 o
   1  16  17      562.39      635.63    145.72 o
   3  16  17      136.36      242.21    111.60 o
  -2  17  17      264.60      138.02     66.68 o
  -1  17  17       94.80      122.80     46.44 o
   0  17  17      218.63      200.10    101.41 o
   1  17  17       95.89      100.79     84.72 o
   2  17  17      284.82      869.28    415.77 o
  -2  18  17      130.13      101.46     79.77 o
  -1  18  17      100.33      103.62     41.45 o
   0  18  17      425.87      340.37    103.94 o
  -1  19  17       22.33      109.90     57.18 o
   0  19  17        8.94       94.95     56.48 o
   1  19  17       26.70      185.96    151.08 o
   1   0  18     1180.93     1187.13    135.99 o
   2   0  18     2730.41     3016.10    143.90 o
   3   0  18      112.61      209.95     58.17 o
   4   0  18      107.86      240.03    103.92 o
   5   0  18      185.89      143.21    101.50 o
  -5   1  18       54.54      124.86    137.78 o
  -4   1  18      606.94      589.38     66.31 o
  -3   1  18      229.75      300.53    136.89 o
  -2   1  18     4843.34     5134.46    239.79 o
  -1   1  18     1346.90     1295.66    154.21 o
   1   1  18     1389.13     1691.13    232.29 o
   2   1  18     4647.57     5311.33    417.72 o
   3   1  18      280.61      326.72     76.94 o
   4   1  18      566.78      647.76     61.21 o
   5   1  18       53.55      220.71   1085.40 o
  -5   2  18      223.95      225.68     91.51 o
  -4   2  18      273.14      302.26     85.73 o
  -3   2  18       63.43      136.05     50.34 o
  -2   2  18     2973.30     3350.70    217.32 o
  -1   2  18       59.14       78.75     53.19 o
   0   2  18      603.49      823.80    126.88 o
   2   2  18     3000.62     3150.12    175.79 o
   3   2  18       25.09       82.35     34.47 o
   4   2  18      291.63      227.98     63.66 o
   5   2  18      231.30      216.78     69.10 o
  -5   3  18        2.16       95.94     39.31 o
  -4   3  18      136.68      241.74    169.28 o
  -3   3  18      837.48      999.30     91.72 o
  -2   3  18     3372.23     3438.05    371.82 o
  -1   3  18     1215.87     1159.86    120.37 o
   0   3  18     4333.35     4671.86    331.84 o
   1   3  18     1097.98     1250.31    146.40 o
   2   3  18     3516.32     3723.69    216.23 o
   3   3  18      860.32      912.97     81.35 o
   4   3  18      124.92      221.83     52.34 o
   5   3  18        7.64       96.95     45.72 o
  -5   4  18      153.06      100.15     36.71 o
  -4   4  18      748.93      702.95     71.54 o
  -3   4  18     1735.60     1701.50    107.07 o
  -2   4  18      417.67      518.47     67.04 o
  -1   4  18     1489.86     1507.71    214.97 o
   0   4  18     3938.38     4431.60    226.11 o
   1   4  18     1662.53     1734.59    188.04 o
   2   4  18      437.17      386.88    117.12 o
   3   4  18     1734.26     1664.71     80.24 o
   4   4  18      784.93      926.72    109.63 o
   5   4  18      162.33      136.13    185.89 o
  -5   5  18       97.36      345.23    461.46 o
  -4   5  18      161.96      173.55    146.05 o
  -3   5  18      767.52      657.92     86.80 o
  -2   5  18     1442.31     1330.79    279.78 o
  -1   5  18      245.61      275.09     42.10 o
   0   5  18     2031.94     2135.53    191.29 o
   1   5  18      299.17      461.06    111.91 o
   2   5  18     1484.19     1647.92    188.04 o
   3   5  18      688.72      593.85     77.63 o
   4   5  18      200.97      274.45     54.03 o
   5   5  18      107.51      222.39    112.77 o
  -5   6  18       38.48      190.75     61.09 o
  -4   6  18      817.67      728.94     83.58 o
  -3   6  18     1554.88     1596.08    220.25 o
  -2   6  18      169.53      349.26    175.20 o
  -1   6  18      250.58      318.19     54.79 o
   0   6  18     4266.61     4378.98    170.37 o
   1   6  18      261.65      371.34     62.09 o
   2   6  18      231.89      136.25     62.53 o
   3   6  18     1578.37     1820.08    113.83 o
   4   6  18      770.39      553.12    150.48 o
   5   6  18       28.75      151.28    103.39 o
  -5   7  18       57.17      258.26     77.82 o
  -4   7  18      265.75      249.30     58.25 o
  -3   7  18      338.50      353.99     62.34 o
  -2   7  18      184.18      161.26     40.16 o
  -1   7  18     1383.86     1467.53    150.59 o
   0   7  18     5309.75     6142.40    304.62 o
   1   7  18     1500.99     1376.16    130.54 o
   2   7  18      239.08      143.95     58.62 o
   3   7  18      274.40      467.79    866.87 o
   4   7  18      236.46      145.34     48.53 o
   5   7  18       78.65      140.41    112.43 o
  -4   8  18      346.69      439.24     66.03 o
  -3   8  18      208.12      173.62     42.83 o
  -2   8  18      115.10      115.43     34.94 o
  -1   8  18        2.57      105.18     42.34 o
   0   8  18      786.99      770.62    105.33 o
   1   8  18        6.58       51.47     20.74 o
   2   8  18      152.01      171.50     48.00 o
   3   8  18      200.96      198.72     66.02 o
   4   8  18      329.66      296.71    100.92 o
  -4   9  18      620.62      547.18     86.72 o
  -3   9  18      629.60      588.38     54.73 o
  -2   9  18      363.88      348.32     38.94 o
  -1   9  18      596.13      628.12     85.03 o
   0   9  18       72.28      113.25     35.13 o
   1   9  18      633.51      803.98     98.71 o
   2   9  18      321.88      265.36     53.61 o
   3   9  18      617.66      694.62     85.46 o
   4   9  18      570.29      438.79    105.34 o
  -4  10  18     1703.43     1741.49    205.98 o
  -3  10  18      264.73      336.64     53.47 o
  -2  10  18      572.84      641.87     51.54 o
  -1  10  18        3.50       82.51     35.04 o
   0  10  18       12.20       85.65     32.97 o
   1  10  18        1.08      108.36     42.28 o
   2  10  18      520.28      556.26     98.70 o
   3  10  18      282.07      516.55    594.78 o
   4  10  18     1741.55     1423.92    170.65 o
  -4  11  18      210.10      216.50     72.17 o
  -3  11  18       51.70       86.93     54.83 o
  -2  11  18      700.23      724.71     96.98 o
  -1  11  18      363.82      439.58     56.93 o
   0  11  18      352.17      357.23     64.21 o
   1  11  18      379.36      252.40    115.18 o
   2  11  18      723.57      522.05     96.00 o
   3  11  18       28.95      124.75     49.04 o
   4  11  18      182.95      170.62     65.87 o
  -4  12  18       38.36       75.47     29.59 o
  -3  12  18      327.18      236.91     77.14 o
  -2  12  18      130.15      203.84     41.82 o
  -1  12  18      407.34      451.67     54.55 o
   0  12  18      104.79      285.67     85.24 o
   1  12  18      445.26      527.43    101.27 o
   2  12  18      103.57      202.34     56.23 o
   3  12  18      375.24      721.66    621.89 o
   4  12  18       47.33      136.68     55.89 o
  -4  13  18       67.41       93.66     36.75 o
  -3  13  18       47.57      223.11    142.16 o
  -2  13  18      432.83      372.97     46.93 o
  -1  13  18      283.85      231.04     52.94 o
   0  13  18        8.03      133.05     49.12 o
   1  13  18      269.79      300.77    114.14 o
   2  13  18      411.85      497.10     74.40 o
   3  13  18       61.49       89.34    145.49 o
   4  13  18       85.65      555.53    219.92 o
  -3  14  18       75.15      122.79     59.64 o
  -2  14  18       86.61      156.76     48.77 o
  -1  14  18     1107.01     1264.57    312.28 o
   0  14  18      253.21      308.49     55.82 o
   1  14  18     1007.39     1073.23    125.07 o
   2  14  18      107.26      181.52    115.90 o
   3  14  18       78.99      146.57     73.64 o
  -3  15  18      303.03      511.92    520.48 o
  -2  15  18      557.64      564.00     99.03 o
  -1  15  18      334.33      380.80     85.35 o
   0  15  18      603.74      322.99    195.91 o
   1  15  18      387.69      597.87    143.60 o
   2  15  18      571.73      502.68    159.69 o
   3  15  18      311.08      309.26    192.20 o
  -3  16  18      254.56      140.41     96.95 o
  -2  16  18      253.88      335.68     61.02 o
  -1  16  18      697.13      700.48     98.16 o
   0  16  18      957.36     1137.74    176.33 o
   1  16  18      603.23      531.39    219.99 o
   2  16  18      260.84      534.45    255.84 o
   3  16  18      233.97      390.33    219.01 o
  -2  17  18      352.16      190.86     83.40 o
  -1  17  18      241.27      203.44     71.61 o
   0  17  18      318.27      222.94    102.68 o
   1  17  18      251.27      574.79    289.15 o
   2  17  18      384.17      396.97    234.56 o
  -1  18  18      774.24      697.69    190.06 o
   0  18  18       91.35      452.44    977.19 o
   0  19  18        1.60      126.06     56.99 o
   1   0  19     1717.35     1789.05    170.47 o
   2   0  19        1.01      364.31     81.08 o
   3   0  19      407.77      469.82     71.08 o
   4   0  19       67.18      129.23     45.23 o
   5   0  19      544.69      405.03     87.24 o
  -5   1  19      113.16       76.82     32.77 o
  -4   1  19      136.03      169.87     51.61 o
  -3   1  19      504.67      606.11     72.84 o
  -2   1  19      183.73      391.21    125.61 o
  -1   1  19       53.97      123.09     54.10 o
   1   1  19       47.15      184.20    103.85 o
   2   1  19      218.45      236.98     75.97 o
   3   1  19      503.05      561.76     58.06 o
   4   1  19      119.33      164.85     84.22 o
   5   1  19      114.89       83.66     41.30 o
  -5   2  19      493.14      234.92     83.12 o
  -4   2  19      143.40      149.95     51.18 o
  -3   2  19      995.59      930.79    154.26 o
  -2   2  19       26.41      175.41     47.58 o
  -1   2  19      149.32      160.65    105.34 o
   0   2  19     5028.11     6283.09    459.37 o
   1   2  19      144.61      238.79    137.74 o
   2   2  19       34.48      160.13    118.42 o
   3   2  19     1048.85     1382.28    251.98 o
   4   2  19      163.52      204.22     62.68 o
   5   2  19      501.26      332.26    178.51 o
  -5   3  19       95.43      118.03     64.61 o
  -4   3  19      115.51      122.77     43.40 o
  -3   3  19      183.93      166.53     54.48 o
  -2   3  19      947.01      977.61    275.88 o
  -1   3  19     2900.27     3407.63    262.22 o
   0   3  19     1125.40     1290.46    260.82 o
   1   3  19     3037.34     3290.06    241.39 o
   2   3  19      991.66      938.51     67.67 o
   3   3  19      169.11      213.13     68.83 o
   4   3  19      175.30      187.93     52.00 o
   5   3  19       99.08      271.46     88.62 o
  -5   4  19      113.70      214.68     66.37 o
  -4   4  19      223.17      284.72    177.74 o
  -3   4  19      723.14      869.70    126.52 o
  -2   4  19     3425.35     3680.57    201.89 o
  -1   4  19      351.79      364.11    128.90 o
   0   4  19       31.07      113.15     59.60 o
   1   4  19      335.10      370.29     68.97 o
   2   4  19     3199.03     3115.33    175.06 o
   3   4  19      612.89      736.52     83.60 o
   4   4  19      215.58      266.66     62.65 o
   5   4  19      115.08       97.15     52.64 o
  -5   5  19       89.53      149.64     53.13 o
  -4   5  19      333.79      447.79     78.58 o
  -3   5  19      261.68      356.93     70.29 o
  -2   5  19       92.31      161.87     58.19 o
  -1   5  19     3308.74     3033.31    169.17 o
   0   5  19      288.07      534.18     74.15 o
   1   5  19     3197.48     3664.84    311.01 o
   2   5  19      119.12      159.67    109.05 o
   3   5  19      253.33      249.24    184.56 o
   4   5  19      320.21      263.30     58.78 o
   5   5  19       79.90      260.18    292.67 o
  -5   6  19      197.20      195.09     81.52 o
  -4   6  19      453.09      503.06     81.83 o
  -3   6  19      333.55      329.76     78.34 o
  -2   6  19     2952.32     3292.93    143.32 o
  -1   6  19      393.70      406.55     36.18 o
   0   6  19     4420.86     4801.13    237.49 o
   1   6  19      437.54      438.54     57.91 o
   2   6  19     2816.58     2573.02    352.30 o
   3   6  19      320.58      465.57    724.90 o
   4   6  19      490.70      421.58     59.26 o
   5   6  19      189.88      296.29    140.27 o
  -4   7  19      292.25      387.61     69.63 o
  -3   7  19      268.01      342.15     87.27 o
  -2   7  19      467.41      465.17     67.63 o
  -1   7  19     5850.95     6252.27    235.82 o
   0   7  19       41.70      169.05     50.84 o
   1   7  19     6029.07     5438.43    397.26 o
   2   7  19      459.59      408.16     79.97 o
   3   7  19      204.48      246.47    188.89 o
   4   7  19      315.68      247.43    130.54 o
  -4   8  19      370.48      300.24     78.79 o
  -3   8  19       10.03       80.24     84.03 o
  -2   8  19     1479.10     1428.80     97.94 o
  -1   8  19      656.52      730.60     63.77 o
   0   8  19     2756.93     2664.65    116.44 o
   1   8  19      640.66      557.45     43.28 o
   2   8  19     1514.84     1461.00    134.83 o
   3   8  19       16.84      148.15     61.05 o
   4   8  19      380.97      285.42     82.26 o
  -4   9  19      184.18      179.98     41.14 o
  -3   9  19      328.57      466.53     73.67 o
  -2   9  19      217.72      275.16     44.82 o
  -1   9  19     1005.69      922.44    180.21 o
   0   9  19        7.04       74.27     34.63 o
   1   9  19     1046.52      925.95     79.84 o
   2   9  19      242.61      313.84     71.13 o
   3   9  19      233.46      242.80     62.57 o
   4   9  19      200.42      114.58     72.57 o
  -4  10  19      109.83      136.42     53.78 o
  -3  10  19      189.19      169.67     42.91 o
  -2  10  19       74.44       97.27     28.30 o
  -1  10  19      168.87      186.01     51.51 o
   0  10  19      753.51      820.82     67.68 o
   1  10  19      152.61      176.60     43.99 o
   2  10  19       29.22      136.56     51.30 o
   3  10  19      181.21      225.46     54.95 o
   4  10  19      108.70       94.95     45.29 o
  -4  11  19      178.40      163.55     52.86 o
  -3  11  19      750.36      640.92    130.43 o
  -2  11  19     1082.24      969.36     80.96 o
  -1  11  19      468.69      532.12     86.03 o
   0  11  19     1228.09     1183.19     85.77 o
   1  11  19      388.86      456.28    102.44 o
   2  11  19     1113.80     1184.61    131.00 o
   3  11  19      821.84      768.35    240.91 o
   4  11  19      184.83      184.59    102.83 o
  -4  12  19       92.21      111.04     49.76 o
  -3  12  19      123.79      143.52     46.90 o
  -2  12  19      628.87      797.94     57.82 o
  -1  12  19      941.44      981.58     83.46 o
   0  12  19     2252.73     2582.72    199.59 o
   1  12  19      892.28     1142.06    108.63 o
   2  12  19      661.36      770.47    105.02 o
   3  12  19      140.68      224.10     62.76 o
   4  12  19       81.28      264.26    144.77 o
  -3  13  19      229.15      192.33    121.74 o
  -2  13  19      178.89      264.22     74.77 o
  -1  13  19     1079.35     1192.15     84.81 o
   0  13  19      266.00      216.80     76.27 o
   1  13  19      888.62      971.86    148.72 o
   2  13  19      198.68      192.60     69.40 o
   3  13  19      290.71      327.62    153.70 o
  -3  14  19       82.60      134.27     48.78 o
  -2  14  19     1104.50     1055.65    158.01 o
  -1  14  19      680.61      715.18    107.13 o
   0  14  19     1437.20     1324.96    101.56 o
   1  14  19      678.74      856.79    315.91 o
   2  14  19     1181.16     1396.97    237.63 o
   3  14  19       72.91      162.18     78.09 o
  -3  15  19      128.71      104.63   1826.69 o
  -2  15  19       89.88       82.82     31.36 o
  -1  15  19      760.10      643.28    155.01 o
   0  15  19       88.43      222.72    120.44 o
   1  15  19      716.70      687.72    152.09 o
   2  15  19       97.63      343.16    196.56 o
   3  15  19      107.88      236.90    205.09 o
  -2  16  19      520.97      213.42    201.96 o
  -1  16  19      434.38      326.59    116.07 o
   0  16  19      427.81      604.59    182.84 o
   2  16  19      522.15      995.51    414.47 o
  -2  17  19        8.31       83.66     44.90 o
  -1  17  19       36.55       80.01     40.72 o
   0  17  19       52.61      174.37     82.61 o
   1  17  19       57.30      202.03    162.40 o
   2  17  19        7.15      144.97    118.55 o
  -1  18  19       29.86      130.42     64.70 o
   0  18  19        0.89      160.84    115.69 o
   1  18  19       35.28      954.52    478.23 o
   1   0  20     1023.89     1028.46     93.31 o
   2   0  20        3.99       71.68     27.50 o
   3   0  20      204.58      203.87     71.84 o
   4   0  20      336.87      410.59    304.56 o
   5   0  20       33.66       75.32     31.09 o
  -5   1  20       29.56      105.55     42.54 o
  -4   1  20      218.39      261.48     68.49 o
  -3   1  20      447.48      633.52     80.37 o
  -2   1  20     1495.31     1753.95    178.51 o
  -1   1  20      869.43     1085.48     79.42 o
   0   1  20      394.97      474.39     66.31 o
   1   1  20      839.89      817.81    137.29 o
   2   1  20     1450.84     1433.08     89.59 o
   3   1  20      429.23      402.19     89.20 o
   4   1  20      191.10      163.86     48.30 o
   5   1  20       20.41      108.02     56.33 o
  -5   2  20       71.97       77.75     47.76 o
  -4   2  20      123.09      141.20     45.24 o
  -3   2  20     1608.06     1409.91    133.87 o
  -2   2  20      840.45     1083.70    132.47 o
  -1   2  20      758.66     1150.56    191.94 o
   0   2  20     1408.32     1610.28    128.15 o
   1   2  20      608.01      868.52    219.63 o
   2   2  20      771.09      725.58     69.93 o
   3   2  20     1765.18     1594.69    122.65 o
   4   2  20      111.94      139.22     40.67 o
   5   2  20       62.42       98.85     50.04 o
  -5   3  20       46.93       60.71     44.18 o
  -4   3  20      138.62      102.13     68.95 o
  -3   3  20     2704.14     3368.94    621.50 o
  -2   3  20     1940.82     2138.96    175.93 o
  -1   3  20     2475.76     3026.21    304.51 o
   0   3  20     3654.88     4649.78    266.78 o
   1   3  20     2380.57     2835.96    173.45 o
   2   3  20     1942.81     1903.82    479.47 o
   3   3  20     2743.97     3272.61    265.69 o
   4   3  20      151.69      218.03     53.53 o
   5   3  20       47.58      110.07     45.49 o
  -5   4  20      120.98      118.93     62.08 o
  -4   4  20       16.77      131.35    134.29 o
  -3   4  20      799.62      910.03     80.28 o
  -2   4  20     3375.94     3891.50    181.93 o
  -1   4  20     1301.90     1140.40    121.84 o
   0   4  20     1906.33     2019.59    157.79 o
   1   4  20     1348.80     1604.07    191.29 o
   2   4  20     3367.10     3958.45    396.87 o
   3   4  20      716.01      929.60    155.59 o
   4   4  20        5.74      109.18     37.42 o
   5   4  20      120.04      141.93     60.40 o
  -5   5  20       26.77       83.63     46.96 o
  -4   5  20      246.29      340.48     65.96 o
  -3   5  20      853.90     1192.92     97.28 o
  -2   5  20      325.87      376.19     47.40 o
  -1   5  20     2254.76     2122.20    312.71 o
   0   5  20     4490.63     5306.27    264.32 o
   1   5  20     2181.73     2723.79    286.29 o
   2   5  20      367.68      290.09     62.98 o
   3   5  20      863.62      993.07    120.62 o
   4   5  20      225.66      217.21    137.94 o
   5   5  20       32.67      141.61     69.89 o
  -4   6  20      148.12      225.29    126.68 o
  -3   6  20     1003.89     1038.29    100.08 o
  -2   6  20       15.95      193.92    113.85 o
  -1   6  20      205.14      255.99     47.67 o
   0   6  20       27.12      135.20     61.14 o
   1   6  20      189.42      205.53     84.12 o
   2   6  20       42.52      164.67     55.55 o
   3   6  20     1055.36     1089.07    140.28 o
   4   6  20      147.81      126.67     53.65 o
  -4   7  20      200.32      168.12     70.07 o
  -3   7  20      866.56      670.14     77.92 o
  -2   7  20       62.47      126.36     47.60 o
  -1   7  20      142.18      283.91    121.93 o
   0   7  20     1000.45      866.35    314.46 o
   1   7  20      192.06      371.33    212.80 o
   2   7  20       93.95       63.41     30.01 o
   3   7  20      854.17      719.37    297.55 o
   4   7  20      194.71      179.77     79.06 o
  -4   8  20      233.89      381.45    243.53 o
  -3   8  20      885.83      975.32    145.89 o
  -2   8  20      117.34      170.59     45.05 o
  -1   8  20      197.60       97.56     40.70 o
   0   8  20       69.73      117.22     45.10 o
   1   8  20      224.22      212.25     45.01 o
   2   8  20      147.44      125.59     55.78 o
   3   8  20      840.88      806.53    146.96 o
   4   8  20      197.88      374.73    340.25 o
  -4   9  20      202.72      346.85    111.94 o
  -3   9  20      126.87      224.20     77.47 o
  -2   9  20       53.11      114.23     45.56 o
  -1   9  20      619.83      710.90     89.27 o
   0   9  20       61.82      168.16     58.04 o
   1   9  20      567.74      628.82     69.99 o
   2   9  20       34.00      140.81     66.20 o
   3   9  20      129.76      672.75    997.04 o
   4   9  20      232.37      354.97    110.08 o
  -4  10  20      394.60      268.55     92.98 o
  -3  10  20      537.91      548.91     89.12 o
  -2  10  20      120.94      131.24     38.29 o
  -1  10  20      582.27      407.66     34.69 o
   0  10  20      486.58      497.98    114.58 o
   1  10  20      625.64      654.75     75.29 o
   2  10  20      136.68      183.35     64.21 o
   3  10  20      502.32      618.05    239.47 o
   4  10  20      353.05      333.42    145.47 o
  -4  11  20      156.46      111.25     52.58 o
  -3  11  20       53.48      171.31     46.20 o
  -2  11  20       35.07      354.93    369.49 o
  -1  11  20      911.53      736.60     82.75 o
   0  11  20       32.01      121.17     50.13 o
   1  11  20      953.04      879.19     74.63 o
   2  11  20       45.51      198.18    100.81 o
   3  11  20       74.38      128.90     45.60 o
   4  11  20      172.06       89.30     37.60 o
  -4  12  20       83.22      269.52    115.21 o
  -3  12  20      157.05      361.59    110.41 o
  -2  12  20       97.57      169.74     53.43 o
  -1  12  20      102.11      196.89     70.29 o
   0  12  20        6.19       94.13     43.26 o
   1  12  20       88.08      189.75     65.54 o
   2  12  20       90.13      124.44     47.75 o
   3  12  20      180.72      169.90     79.71 o
   4  12  20       95.04      354.54    146.54 o
  -3  13  20      283.05      143.93     69.50 o
  -2  13  20       17.32      159.99     57.28 o
  -1  13  20       35.77      172.01     68.39 o
   0  13  20       14.98      180.48     64.46 o
   1  13  20       51.07      198.54     99.08 o
   2  13  20        8.97      149.27    212.75 o
   3  13  20      285.67      504.00    167.22 o
  -3  14  20      205.81      159.59   1012.43 o
  -2  14  20        8.63      138.84     91.89 o
  -1  14  20       13.98      115.26     79.64 o
   0  14  20       14.57      138.79     90.96 o
   1  14  20        5.87      244.91    140.80 o
   2  14  20        3.11      119.94     72.71 o
   3  14  20      200.89      100.40     79.84 o
  -3  15  20       22.95      138.62     91.81 o
  -2  15  20       17.08      153.27     48.46 o
  -1  15  20      552.89      486.75    154.56 o
   0  15  20      446.62      403.08    131.43 o
   1  15  20      514.10      723.34    263.58 o
  -2  16  20      570.74      216.27    136.15 o
  -1  16  20      250.67      125.98     86.71 o
   0  16  20      388.15      478.45    116.20 o
   2  16  20      569.80     1084.00    468.47 o
  -2  17  20      169.58       74.41     43.03 o
  -1  17  20     1087.88      506.02    222.10 o
   0  17  20      189.83      146.76     73.81 o
   1  17  20     1073.98     1276.59    372.83 o
   2  17  20      207.63      176.59    136.31 o
  -1  18  20      236.99      229.68    116.60 o
   0  18  20      498.86      612.92    238.79 o
   1  18  20      219.33      162.86    134.88 o
   1   0  21      308.03      495.06     70.78 o
   2   0  21     2113.59     2691.85    207.99 o
   3   0  21        5.35      204.14    671.89 o
   4   0  21      225.58      254.87     62.50 o
   5   0  21       12.43       83.41     67.54 o
  -5   1  21      424.51      122.55     52.00 o
  -4   1  21      241.36      150.53     51.91 o
  -3   1  21      767.60      836.97     92.46 o
  -2   1  21      338.02      532.97    141.28 o
  -1   1  21     1382.60     1972.02    251.15 o
   0   1  21       23.86      127.52    113.47 o
   1   1  21     1418.27     1656.77    237.59 o
   2   1  21      339.17      332.58     69.76 o
   3   1  21      687.45     1027.76    725.96 o
   4   1  21      234.46      273.95     72.39 o
   5   1  21      410.63      177.00    110.28 o
  -5   2  21       14.39       69.53     41.40 o
  -4   2  21      246.15      172.49     94.45 o
  -3   2  21      884.31     1052.09    410.76 o
  -2   2  21      851.46     1088.04     71.85 o
  -1   2  21      202.10      589.84    137.18 o
   0   2  21      721.30      774.02     95.50 o
   1   2  21      179.76      214.38     95.06 o
   2   2  21      959.02     1154.52    114.02 o
   3   2  21      908.51     1100.88    610.25 o
   4   2  21      259.81      197.73     54.97 o
   5   2  21       18.08       58.83     25.82 o
  -5   3  21      256.06      221.06    102.90 o
  -4   3  21       13.06      107.69     92.95 o
  -3   3  21       63.27      100.29     34.91 o
  -2   3  21     1277.53     1501.97     99.48 o
  -1   3  21      101.83      159.11     90.07 o
   0   3  21     1084.41     1714.57    178.70 o
   1   3  21      108.84      220.41    107.33 o
   2   3  21     1191.08     1149.71    106.60 o
   3   3  21       50.76      214.77    365.14 o
   4   3  21       11.46      164.14     52.27 o
   5   3  21      260.05      105.66     54.12 o
  -5   4  21       42.53       92.31     49.49 o
  -4   4  21      190.75      125.93     54.20 o
  -3   4  21        3.63      222.54     74.79 o
  -2   4  21       95.98      182.28     81.28 o
  -1   4  21     1608.67     1659.08    108.78 o
   0   4  21      760.92      960.32    147.64 o
   1   4  21     1656.83     1933.66    272.01 o
   2   4  21       89.95      166.68     54.38 o
   3   4  21       11.79      113.70     47.96 o
   4   4  21      206.55      188.25     66.79 o
   5   4  21       42.97      148.32    101.63 o
  -4   5  21      241.29      209.60     60.97 o
  -3   5  21       81.05      292.25     99.73 o
  -2   5  21     2882.64     2904.23    324.86 o
  -1   5  21       72.78       73.17     38.85 o
   0   5  21     1914.81     2610.46    268.20 o
   1   5  21       64.46      257.32     65.72 o
   2   5  21     2828.39     2978.54    155.18 o
   3   5  21       53.50      247.27     84.64 o
   4   5  21      226.21      282.15    139.29 o
  -4   6  21       26.76      167.40     54.62 o
  -3   6  21       92.37      122.21     42.41 o
  -2   6  21       34.02      129.64     47.34 o
  -1   6  21     4044.67     3931.22    663.95 o
   0   6  21      360.34      753.26    167.15 o
   1   6  21     4131.31     4499.71    447.35 o
   2   6  21       22.58      129.74     81.17 o
   3   6  21       45.08      348.33    248.68 o
   4   6  21       22.46      158.62     59.36 o
  -4   7  21      812.28      887.93    143.65 o
  -3   7  21      350.67      350.45     75.61 o
  -2   7  21     1395.91     1490.03    215.21 o
  -1   7  21      826.60     1015.77    148.45 o
   0   7  21     7415.93     7940.52   1103.06 o
   1   7  21      859.60      822.20    144.14 o
   2   7  21     1428.92     1273.10    108.79 o
   3   7  21      363.88      219.84    100.57 o
   4   7  21      868.28      576.98    142.07 o
  -4   8  21        9.82      147.78     54.62 o
  -3   8  21      767.95     1037.73     95.55 o
  -2   8  21      514.71      577.00     98.75 o
  -1   8  21     1370.44     1430.20    117.24 o
   0   8  21      328.93      298.44     90.32 o
   1   8  21     1513.49     1403.99    119.73 o
   2   8  21      526.01      741.07    335.94 o
   3   8  21      740.27      987.10    641.35 o
   4   8  21       14.81      246.12    329.80 o
  -4   9  21      260.48      349.35    288.42 o
  -3   9  21      293.76      208.65     58.30 o
  -2   9  21      435.56      487.52     63.28 o
  -1   9  21      135.38      159.97     49.93 o
   0   9  21     1141.39     1076.08     95.75 o
   1   9  21      140.20      244.15     64.97 o
   2   9  21      400.21      451.01     82.13 o
   3   9  21      291.69      378.73    115.94 o
   4   9  21      307.59      239.81    233.26 o
  -4  10  21      112.32      131.49     58.75 o
  -3  10  21      673.34      777.87     85.12 o
  -2  10  21      512.21      466.03     80.47 o
  -1  10  21      398.23      413.87     59.78 o
   0  10  21        6.47      150.97     59.35 o
   1  10  21      409.31      417.49     80.11 o
   2  10  21      530.22      472.05    101.73 o
   3  10  21      621.45      389.29    178.61 o
   4  10  21      112.52      165.32    338.88 o
  -4  11  21       91.83       74.18     42.39 o
  -3  11  21        7.57      129.64     43.15 o
  -2  11  21       29.45       97.18     30.88 o
  -1  11  21      367.39      413.40     77.90 o
   0  11  21     1769.43     1864.28    116.67 o
   1  11  21      355.08      362.05     53.88 o
   2  11  21       10.76      173.11     64.95 o
   3  11  21        6.09      131.54     52.53 o
   4  11  21       85.11      253.96    156.40 o
  -3  12  21      428.82      221.44    195.30 o
  -2  12  21      168.85      232.85     62.20 o
  -1  12  21     1227.44     1292.57    139.12 o
   0  12  21      105.22      102.15     44.24 o
   1  12  21      990.95      983.20    104.99 o
   2  12  21      153.41      171.16     70.22 o
   3  12  21      427.31      357.00    121.50 o
  -3  13  21      102.53      106.72     43.95 o
  -2  13  21      290.82      193.77     88.20 o
  -1  13  21      234.38      239.22    142.72 o
   0  13  21      950.33      861.39    149.13 o
   1  13  21      252.75      440.24    251.27 o
   2  13  21      355.80      700.14    316.87 o
   3  13  21      112.64       59.23     34.42 o
  -3  14  21      181.36      186.57    330.96 o
  -2  14  21      113.48      302.55    278.73 o
  -1  14  21     1941.64     1812.53    567.34 o
   0  14  21      156.14      567.37    204.63 o
   1  14  21     1858.82     1579.80    290.19 o
   2  14  21      105.92      993.82    286.94 o
   3  14  21      211.06      223.57    210.55 o
  -2  15  21      418.50      256.49    378.17 o
  -1  15  21       50.73      136.42     44.38 o
   0  15  21      209.47      259.29    147.44 o
  -2  16  21       69.44      131.52     62.35 o
  -1  16  21      256.24      179.46     63.00 o
   0  16  21       18.98      146.74     81.27 o
   1  16  21      282.92      380.57    251.15 o
   2  16  21       59.01      207.63    157.59 o
  -1  17  21       93.55       64.62    118.99 o
   0  17  21       26.70       94.85     80.36 o
   1  17  21       96.11      203.92    158.24 o
   0  18  21        3.49      120.50     97.01 o
   0   0  22      893.88     1299.89    271.98 o
   1   0  22      357.22      521.68    153.42 o
   2   0  22      825.90     1096.70    120.34 o
   3   0  22     2166.90     2306.91    144.96 o
   4   0  22       87.30      146.09     54.07 o
   5   0  22      148.67       91.00     76.03 o
  -5   1  22       95.92      151.47     97.40 o
  -4   1  22      148.83      112.75     36.35 o
  -3   1  22      653.86      699.99    106.68 o
  -2   1  22       20.41       91.82     31.40 o
  -1   1  22      685.66      957.74    101.73 o
   0   1  22      868.49     1051.88    105.24 o
   1   1  22      682.95     1002.39    104.99 o
   2   1  22       45.53      128.79     61.27 o
   3   1  22      586.83      648.20     76.86 o
   4   1  22      191.52      174.60     56.30 o
   5   1  22       90.48      115.10     72.03 o
  -4   2  22      199.36      204.36     72.65 o
  -3   2  22     1790.18     1922.00    158.72 o
  -2   2  22      702.22      794.81     85.59 o
  -1   2  22      717.47      882.03     73.08 o
   0   2  22      186.04      255.57    106.19 o
   1   2  22      783.60     1101.41    134.92 o
   2   2  22      693.44      744.54     99.54 o
   3   2  22     1671.02     1799.99    190.69 o
   4   2  22      198.32      303.16     68.15 o
  -4   3  22       88.24      178.78     64.47 o
  -3   3  22      942.30     1009.70    124.71 o
  -2   3  22     2975.34     2972.98    261.21 o
  -1   3  22      937.02     1044.18     87.15 o
   0   3  22        5.90      141.71     71.08 o
   1   3  22     1028.98     1123.27    207.01 o
   2   3  22     2791.05     2853.27    279.76 o
   3   3  22     1063.17      914.69    129.39 o
   4   3  22      108.69      101.95     40.67 o
  -4   4  22      253.64      198.50     67.33 o
  -3   4  22     1335.63     1554.10    121.94 o
  -2   4  22      846.98      864.01    147.26 o
  -1   4  22     2806.01     3322.94    301.17 o
   0   4  22     1011.28     1243.33    123.52 o
   1   4  22     2962.02     3109.93    260.58 o
   2   4  22      942.65      854.58    116.02 o
   3   4  22     1361.45     1443.67    205.20 o
   4   4  22      247.14      263.37     63.41 o
  -4   5  22       16.37      174.78     59.24 o
  -3   5  22      428.35      448.57     72.40 o
  -2   5  22     1381.13     1556.08    136.13 o
  -1   5  22      553.54      672.03     94.23 o
   0   5  22     2111.77     2475.08    305.78 o
   1   5  22      517.91      687.83    137.60 o
   2   5  22     1320.56     1424.37    241.33 o
   3   5  22      420.39      379.26     78.67 o
   4   5  22       28.40      189.14     69.41 o
  -4   6  22       57.12      159.04     59.33 o
  -3   6  22      358.07      297.06     69.57 o
  -2   6  22      134.38      118.94     42.77 o
  -1   6  22     1284.12     1234.61    136.51 o
   0   6  22     2763.82     2957.05    209.25 o
   1   6  22     1385.90     1467.01    265.21 o
   2   6  22       92.49      190.10     88.88 o
   3   6  22      368.72      397.76    153.69 o
   4   6  22       55.43       92.67     53.28 o
  -4   7  22      270.24      215.55     88.27 o
  -3   7  22      363.86      380.73     92.90 o
  -2   7  22     1176.26     1116.24    106.93 o
  -1   7  22      224.14      227.25    112.47 o
   0   7  22      308.51      191.83    109.57 o
   1   7  22      189.96      210.18     65.47 o
   2   7  22     1232.86     1209.30    244.88 o
   3   7  22      376.96      521.51    166.03 o
   4   7  22      220.42      199.16    328.21 o
  -4   8  22      116.90      175.50     62.72 o
  -3   8  22      306.51      288.46     81.79 o
  -2   8  22      304.75      449.72     72.69 o
  -1   8  22      829.89      800.56    104.37 o
   0   8  22      519.01      566.47     36.30 o
   1   8  22      763.78      688.61     59.92 o
   2   8  22      300.57      272.49    122.21 o
   3   8  22      281.17      128.31     90.96 o
   4   8  22      134.70      123.07     75.66 o
  -4   9  22      210.01      378.26    113.62 o
  -3   9  22      320.89      330.78     76.51 o
  -2   9  22       69.60      126.52     39.21 o
  -1   9  22      291.51      305.33     62.73 o
   0   9  22        4.00       75.42     29.81 o
   1   9  22      279.26      279.17     40.80 o
   2   9  22       72.11      100.44     40.92 o
   3   9  22      340.61      261.89    159.87 o
   4   9  22      196.11      154.30     65.24 o
  -4  10  22      140.16       89.48     39.15 o
  -3  10  22      198.02      357.34     92.75 o
  -2  10  22     1006.45     1111.06     88.20 o
  -1  10  22      667.46      683.23    111.69 o
   0  10  22      414.51      510.81     90.14 o
   1  10  22      636.53      507.19     65.26 o
   2  10  22      970.44      978.44    127.16 o
   3  10  22      196.08      196.57     96.08 o
   4  10  22      127.09      267.43    516.23 o
  -3  11  22       61.47      126.28     48.74 o
  -2  11  22       95.52      161.79     52.82 o
  -1  11  22      133.13      181.62     60.49 o
   0  11  22      229.24      267.95     78.87 o
   1  11  22      125.33      219.51     99.97 o
   2  11  22      115.63      205.57    112.21 o
   3  11  22       77.90      172.12     72.02 o
  -3  12  22       33.18       95.07    501.72 o
  -2  12  22      301.35      242.04     62.89 o
  -1  12  22      174.40      290.58     89.21 o
   0  12  22      480.23      424.30     81.19 o
   1  12  22      182.64      229.20    202.72 o
   2  12  22      275.76      291.26    100.20 o
   3  12  22       37.40      198.39     92.09 o
  -3  13  22      171.27      133.84    111.91 o
  -2  13  22       27.80      127.79     81.73 o
  -1  13  22      289.11      285.75    110.03 o
   0  13  22       40.91      260.62     70.70 o
   1  13  22      327.56      578.93    162.84 o
   2  13  22       27.16      262.67    162.86 o
   3  13  22      198.66      171.84    122.26 o
  -3  14  22       18.15       67.28     51.27 o
  -2  14  22       65.19      102.81     69.56 o
  -1  14  22      118.03      172.51     70.62 o
   0  14  22       58.75      146.40    113.54 o
   1  14  22       89.59      154.21    116.86 o
   3  14  22       16.73       44.96     38.91 o
  -2  15  22       61.71       85.08     57.04 o
  -1  15  22      144.59      134.76     44.42 o
   0  15  22      278.97      616.82    159.41 o
   2  15  22       42.37      955.17    461.97 o
  -2  16  22      198.13       76.69     72.39 o
  -1  16  22      333.12      356.05    366.30 o
   0  16  22      940.26     1738.59    983.96 o
   1  16  22      284.19      943.46    323.38 o
   2  16  22      191.20      149.29    106.32 o
  -1  17  22      133.84      150.65     64.64 o
   0  17  22     1160.72     1253.73    220.47 o
   1  17  22      157.43      190.71    134.30 o
   1   0  23        0.95      303.52    123.52 o
   2   0  23      382.68      374.53     60.61 o
   3   0  23      181.17      267.18    157.16 o
   4   0  23       50.03      125.35     43.01 o
  -4   1  23      513.81      345.23     83.08 o
  -3   1  23      211.29      394.36     98.99 o
  -2   1  23     1387.26     1416.56     73.52 o
  -1   1  23      909.78      896.15     78.90 o
   0   1  23      895.89     1184.91    202.02 o
   1   1  23      861.98      910.43    101.09 o
   2   1  23     1426.46     1384.53     76.50 o
   3   1  23      219.88      266.34    114.29 o
   4   1  23      566.40      522.00     87.28 o
  -4   2  23      274.32      206.40     51.97 o
  -3   2  23       16.49      189.23     68.64 o
  -2   2  23       21.41      117.17     42.26 o
  -1   2  23      368.85      522.89    104.11 o
   0   2  23      137.82      561.66    117.03 o
   1   2  23      373.79      391.57     86.88 o
   2   2  23       24.57      137.14     46.69 o
   3   2  23       28.02      211.03     91.44 o
   4   2  23      251.49      128.14     46.95 o
  -4   3  23      128.71      121.06     40.50 o
  -3   3  23      100.19      148.52     52.63 o
  -2   3  23      336.30      337.37     64.36 o
  -1   3  23      285.25      382.56     93.32 o
   0   3  23       56.28      409.70    296.42 o
   1   3  23      212.61      215.67     83.11 o
   2   3  23      404.95      423.19     88.27 o
   3   3  23      128.06      144.99     54.67 o
   4   3  23      132.04      263.30    220.25 o
  -4   4  23       57.38      174.00    160.65 o
  -3   4  23      123.68      182.13     54.36 o
  -2   4  23      930.79      998.87     90.02 o
  -1   4  23      354.77      346.92     63.83 o
   0   4  23     2290.96     3057.83    195.40 o
   1   4  23      378.76      534.87     93.63 o
   2   4  23      982.57     1076.83    151.20 o
   3   4  23      115.50      188.13    712.19 o
   4   4  23       66.87      145.44     51.36 o
  -4   5  23      249.50      190.77     62.96 o
  -3   5  23      163.43      351.57     86.06 o
  -2   5  23      261.00      238.57     62.31 o
  -1   5  23     1954.57     1911.62    197.59 o
   0   5  23      160.04      541.71    126.98 o
   1   5  23     2018.50     2181.27    178.01 o
   2   5  23      237.09      371.33    127.77 o
   3   5  23      188.99      226.77     80.63 o
   4   5  23      260.44      160.72     60.78 o
  -4   6  23      105.09      174.08     57.68 o
  -3   6  23      188.43      375.48     96.73 o
  -2   6  23     2637.21     3059.54    201.48 o
  -1   6  23      398.93      387.80     64.57 o
   0   6  23     5393.86     6262.60    423.54 o
   1   6  23      390.81      399.42     72.76 o
   2   6  23     2532.16     2459.43    167.97 o
   3   6  23      201.09      305.65     80.92 o
   4   6  23      135.26      210.02     68.19 o
  -4   7  23      210.04      451.36    250.16 o
  -3   7  23      319.79      357.21     83.02 o
  -2   7  23      603.83      625.80    100.78 o
  -1   7  23     1501.12     1785.55    260.48 o
   0   7  23      165.58      258.97    106.90 o
   1   7  23     1693.11     1723.84    221.39 o
   2   7  23      594.66      553.66    153.69 o
   3   7  23      334.10      649.09    111.80 o
   4   7  23      200.20      391.11    501.30 o
  -4   8  23      101.51      289.73    102.78 o
  -3   8  23      580.52      525.89    153.24 o
  -2   8  23      763.84      957.27    127.15 o
  -1   8  23      569.63      587.54    102.65 o
   0   8  23     4444.44     4269.50    251.39 o
   1   8  23      577.94      454.45     61.25 o
   2   8  23      637.17      573.70     86.29 o
   3   8  23      584.42      280.21    139.20 o
   4   8  23      129.03      207.51    102.68 o
  -4   9  23       48.97      177.19     66.51 o
  -3   9  23      510.46      670.30    115.57 o
  -2   9  23       78.54       81.01     36.60 o
  -1   9  23      412.36      452.95     66.88 o
   0   9  23      114.03      326.01    162.04 o
   1   9  23      403.06      332.03     45.61 o
   2   9  23       74.10      111.32     45.97 o
   3   9  23      477.14      160.07    184.59 o
   4   9  23       51.81      112.99     62.61 o
  -4  10  23       76.53       77.26    131.27 o
  -3  10  23      320.94      574.94    340.04 o
  -2  10  23      135.55      128.23     67.81 o
  -1  10  23      645.35      519.28     57.06 o
   0  10  23      836.77      579.36    106.21 o
   1  10  23      647.27      474.97     88.96 o
   2  10  23      127.35      400.94    121.94 o
   3  10  23      316.95      200.30     90.65 o
   4  10  23       90.96      241.81   1230.49 o
  -3  11  23      533.30      230.37    126.56 o
  -2  11  23      290.58      309.73     76.11 o
  -1  11  23      684.86      570.70   1840.87 o
   0  11  23     1023.73      928.10    140.65 o
   1  11  23      628.03      520.07     87.52 o
   2  11  23      294.03      448.78    524.49 o
   3  11  23      509.89      208.92     63.39 o
  -3  12  23       92.66      105.50     65.32 o
  -2  12  23      268.32      195.68    102.61 o
  -1  12  23       53.69      179.26    133.25 o
   0  12  23       60.76      238.98     98.49 o
   1  12  23       59.40      349.34    268.48 o
   2  12  23      322.78      369.31    162.79 o
   3  12  23       95.01       68.86     39.49 o
  -3  13  23      368.74      147.57    604.75 o
  -2  13  23      282.43      163.99     94.63 o
  -1  13  23      821.81      942.35    194.55 o
   0  13  23        0.69      135.14     97.53 o
   1  13  23      892.94      638.28    187.26 o
   2  13  23      268.69      507.51    244.32 o
  -2  14  23      130.40       96.48     48.71 o
  -1  14  23      153.23       77.99     43.09 o
   0  14  23      708.95     1088.49    181.53 o
   1  14  23      154.26      206.65    121.67 o
  -2  15  23       15.08      132.32     49.42 o
  -1  15  23     1437.42     1267.88    683.91 o
   1  15  23     1406.89     1460.63    245.80 o
   2  15  23       15.84      124.41    104.82 o
  -1  16  23        7.11       84.39     68.84 o
   0  16  23       44.09      153.05     80.45 o
   1  16  23        7.85      149.39     83.68 o
  -1  17  23      200.20      191.41     91.78 o
   0  17  23       15.05      138.75     61.45 o
   1  17  23      213.55      187.19    148.35 o
   0   0  24        4.37      211.92    101.06 o
   1   0  24     2246.24     2614.22    158.82 o
   2   0  24      664.22      683.69     55.91 o
   3   0  24      294.01      329.55     84.16 o
   4   0  24        9.00      113.98     41.85 o
  -4   1  24      194.37      109.06     37.23 o
  -3   1  24      865.22      645.25    114.49 o
  -2   1  24      398.67      286.51     56.33 o
  -1   1  24      798.52      956.69     95.92 o
   0   1  24        4.01       79.85     34.02 o
   1   1  24      904.23     1213.09    122.93 o
   2   1  24      457.42      432.42     80.22 o
   3   1  24      846.44      884.39     75.55 o
   4   1  24      210.30      123.04     34.68 o
  -4   2  24      234.87      112.06     35.79 o
  -3   2  24      177.43      177.88     46.83 o
  -2   2  24      951.00     1167.29     95.83 o
  -1   2  24     1073.40     1228.98     88.45 o
   0   2  24       46.23      167.67     53.40 o
   1   2  24     1091.78     1379.45    101.80 o
   2   2  24      771.32      866.98     85.93 o
   3   2  24      153.08      167.34     52.22 o
   4   2  24      258.05      134.86     45.28 o
  -4   3  24      147.56      148.64     51.94 o
  -3   3  24     1579.41     1720.50    124.99 o
  -2   3  24     2031.89     2220.70    140.36 o
  -1   3  24     2629.57     3288.77    267.50 o
   0   3  24      179.09      272.52    107.68 o
   1   3  24     2717.23     3047.19    211.72 o
   2   3  24     2017.34     2068.69    159.48 o
   3   3  24     1579.60     1291.13    117.05 o
   4   3  24      169.15      149.17     46.39 o
  -4   4  24       59.29      109.86    101.50 o
  -3   4  24      441.74      483.00    109.07 o
  -2   4  24     1514.62     1843.07    221.56 o
  -1   4  24     1911.66     1840.29    155.50 o
   0   4  24      762.86     1101.65    156.38 o
   1   4  24     1965.35     2234.50    131.17 o
   2   4  24     1498.24     1676.67    113.81 o
   3   4  24      522.58      619.77    169.41 o
   4   4  24       77.76      253.79     79.61 o
  -4   5  24       25.28      101.96     45.96 o
  -3   5  24      252.57      265.55     60.23 o
  -2   5  24      215.34      221.06     60.63 o
  -1   5  24     2190.93     2236.75    373.42 o
   0   5  24       43.99      244.94     81.82 o
   1   5  24     2224.42     2446.11    150.92 o
   2   5  24      172.91      163.07     76.39 o
   3   5  24      245.75      375.89     95.13 o
   4   5  24       40.11      166.60     72.64 o
  -4   6  24      110.38      144.06     51.24 o
  -3   6  24      284.64      256.27     70.23 o
  -2   6  24      726.75      702.14    129.48 o
  -1   6  24      195.89      256.34     69.89 o
   0   6  24        6.31      179.36     59.84 o
   1   6  24      243.33      281.70     88.94 o
   2   6  24      681.49      611.11    107.72 o
   3   6  24      316.68      404.25    341.92 o
   4   6  24       81.12      202.14     75.71 o
  -4   7  24       77.48      173.38     67.58 o
  -3   7  24       80.33      157.13     52.07 o
  -2   7  24      262.73      276.42     81.40 o
  -1   7  24      225.87      247.25     50.62 o
   0   7  24      202.75      240.00     64.66 o
   1   7  24      187.95      430.03     79.94 o
   2   7  24      220.27      341.08     80.75 o
   3   7  24       58.95      259.64     87.02 o
   4   7  24       71.94      178.04     88.69 o
  -4   8  24      316.73      199.93     75.23 o
  -3   8  24      253.49      255.16     84.07 o
  -2   8  24       29.01      102.36     41.80 o
  -1   8  24      227.59      573.80    583.26 o
   0   8  24       26.61       45.79    170.73 o
   1   8  24      195.05      206.99    182.28 o
   2   8  24       35.90      102.08     42.68 o
   3   8  24      251.84      293.63    107.65 o
   4   8  24      298.44      111.23     61.92 o
  -4   9  24      240.93      396.96    481.68 o
  -3   9  24        8.88      166.32     61.08 o
  -2   9  24      361.95      389.58    101.90 o
  -1   9  24       68.12      152.84     69.75 o
   0   9  24        1.30       58.73     44.37 o
   1   9  24       71.44      134.63     46.22 o
   2   9  24      327.43      370.56    108.38 o
   3   9  24        2.16      137.03    151.57 o
   4   9  24      231.67      676.45   4947.68 o
  -3  10  24      265.75      285.58    105.48 o
  -2  10  24      273.54      287.67     92.50 o
  -1  10  24      257.20      298.80     68.24 o
   0  10  24       97.04      106.77     45.32 o
   1  10  24      239.62      247.33     57.82 o
   2  10  24      301.93      331.12     91.25 o
   3  10  24      294.72      385.50    168.30 o
  -3  11  24       35.54      146.05     97.18 o
  -2  11  24      167.25      195.73     91.89 o
  -1  11  24      236.92      235.13     86.90 o
   0  11  24       21.72      318.10    155.60 o
   1  11  24      228.98      601.90    210.17 o
   2  11  24      146.21      268.62    112.94 o
   3  11  24       49.22      183.61     74.32 o
  -3  12  24      265.97      214.54    522.98 o
  -2  12  24       77.18       73.80     31.58 o
  -1  12  24       65.11      162.05     71.67 o
   0  12  24      480.94      323.31    202.03 o
   1  12  24       64.40      574.40    226.43 o
   2  12  24       64.21      115.30     82.05 o
   3  12  24      291.11      180.23    127.59 o
  -3  13  24        6.46      110.54     48.53 o
  -2  13  24       25.79      101.08     54.38 o
  -1  13  24        8.10      159.57     56.84 o
   0  13  24      280.56      310.43    215.76 o
  -2  14  24      288.90      118.71    154.24 o
  -1  14  24       28.48      136.21     48.01 o
  -2  15  24       77.73       73.50     45.57 o
  -1  15  24      355.89      302.10    192.53 o
   1  15  24      324.29     1072.29    323.38 o
   2  15  24      103.96      108.33     61.90 o
  -1  16  24      170.82      118.03     89.34 o
   0  16  24      556.00      764.75    937.40 o
   1  16  24      183.81      287.77    125.10 o
   1   0  25      308.35      339.08     72.34 o
   2   0  25     1116.49     1158.44     80.67 o
   3   0  25        5.76      143.16     56.12 o
   4   0  25      462.64      341.24    186.54 o
  -4   1  25       23.45      123.62     45.71 o
  -3   1  25       10.03      124.69     40.66 o
  -2   1  25      189.96      181.06     48.28 o
  -1   1  25      246.93      383.49    106.25 o
   0   1  25      109.34      158.13     68.52 o
   1   1  25      273.87      371.36    100.07 o
   2   1  25      204.85      199.08     72.59 o
   3   1  25        1.47      121.14     44.13 o
   4   1  25       22.39      106.01     37.20 o
  -4   2  25      191.32      203.90    260.89 o
  -3   2  25       86.39      151.72     54.76 o
  -2   2  25     1476.12     1834.65    196.25 o
  -1   2  25      238.00      338.55     78.47 o
   0   2  25      211.21      365.10    106.38 o
   1   2  25      205.74      198.09     59.96 o
   2   2  25     1581.73     1571.10    215.68 o
   3   2  25       85.51      204.95     58.92 o
   4   2  25      154.99      419.10    222.95 o
  -4   3  25        1.21      121.67     50.98 o
  -3   3  25       27.33       93.47     36.79 o
  -2   3  25      375.05      375.39     59.88 o
  -1   3  25      191.33      342.28    107.35 o
   0   3  25     2114.55     2711.14    209.30 o
   1   3  25      205.37      289.54     83.43 o
   2   3  25      370.33      390.09     91.84 o
   3   3  25       34.77      192.55     60.33 o
   4   3  25        0.47      128.51     45.91 o
  -4   4  25      102.02       96.18     75.77 o
  -3   4  25      270.86      387.75    311.18 o
  -2   4  25       46.17      100.91     33.59 o
  -1   4  25      738.04      926.48    113.36 o
   0   4  25       48.70      260.57    100.84 o
   1   4  25      757.66      860.32     88.23 o
   2   4  25       30.33      105.46     42.44 o
   3   4  25      299.15      325.29     77.98 o
   4   4  25      115.25      163.08     60.66 o
  -4   5  25      102.85      181.11     70.14 o
  -3   5  25      126.89      175.09     66.97 o
  -2   5  25      657.27      638.31    118.22 o
  -1   5  25      268.14      248.30     77.61 o
   0   5  25     1848.28     2264.64    218.56 o
   1   5  25      250.27      283.35    166.29 o
   2   5  25      560.18      553.00     88.87 o
   3   5  25      144.65      321.44     84.43 o
   4   5  25      132.09      190.68    135.89 o
  -4   6  25      201.00      147.28     67.63 o
  -3   6  25      996.93      927.16    130.44 o
  -2   6  25      279.45      246.28     90.07 o
  -1   6  25     2017.09     2063.81    213.81 o
   0   6  25      211.88      313.46     81.90 o
   1   6  25     2279.91     2093.60    121.45 o
   2   6  25      270.46      314.64     68.99 o
   3   6  25      889.19      588.19    181.07 o
   4   6  25      171.72      114.66     63.20 o
  -4   7  25       92.92      113.16     49.26 o
  -3   7  25      465.80      367.24     78.50 o
  -2   7  25     1535.76     1331.86    181.79 o
  -1   7  25      263.84      190.96     33.93 o
   0   7  25     3404.31     3799.14    257.52 o
   1   7  25      248.69      318.11     74.13 o
   2   7  25     1334.07     1368.25    150.57 o
   3   7  25      488.71      390.71    117.47 o
   4   7  25      115.78      187.33     66.70 o
  -4   8  25      141.75      384.08    834.76 o
  -3   8  25      445.32      588.41    203.66 o
  -2   8  25       93.24      161.48     85.16 o
  -1   8  25     1140.53     1097.21    252.20 o
   0   8  25       63.58       90.18     40.24 o
   1   8  25     1279.98     1027.69     92.16 o
   2   8  25      101.05      283.19    169.69 o
   3   8  25      470.92      195.38     93.10 o
   4   8  25      129.71      309.29   2467.54 o
  -3   9  25      375.39      339.37     70.26 o
  -2   9  25      297.78      364.16     96.20 o
  -1   9  25      634.84      756.83    143.13 o
   0   9  25      568.01      530.31     73.34 o
   1   9  25      624.13      565.39     88.31 o
   2   9  25      266.46      245.95     95.59 o
   3   9  25      387.68      229.89    121.12 o
  -3  10  25      401.57      377.82    330.38 o
  -2  10  25       63.30      150.84     75.05 o
  -1  10  25      359.21      404.20    106.41 o
   0  10  25      826.00      717.97     62.33 o
   1  10  25      329.47      529.92    324.28 o
   2  10  25       65.87      140.53     51.30 o
   3  10  25      466.75      277.99    463.98 o
  -3  11  25      100.31      422.20    765.27 o
  -2  11  25      409.59      351.31    159.24 o
  -1  11  25      218.99      132.00     52.17 o
   0  11  25      231.58      262.09    141.32 o
   1  11  25      210.08      214.55     81.69 o
   2  11  25      332.49      249.59    109.18 o
   3  11  25       88.31      109.07     57.34 o
  -3  12  25      192.05      171.41     96.36 o
  -2  12  25      238.21      191.74    187.49 o
  -1  12  25     1165.01      967.63    143.48 o
   0  12  25      330.87      776.30    309.71 o
   2  12  25      243.01      207.36    162.40 o
  -2  13  25      317.71      189.71    258.90 o
  -1  13  25       52.70      154.91     77.62 o
   2  13  25      318.19      478.82    273.21 o
  -2  14  25      174.18      108.62     55.86 o
  -1  14  25      983.82      372.40    240.28 o
   0  14  25      868.00     1216.08    454.16 o
  -1  15  25        3.77      156.03     97.08 o
   1  15  25        4.18      168.05     74.69 o
  -1  16  25      367.36      372.57    141.39 o
   0  16  25      558.84      536.46    118.99 o
   1  16  25      348.40      497.35    210.59 o
   0   0  26      500.88      563.93    214.26 o
   1   0  26        8.97      235.09     71.08 o
   2   0  26      812.43      727.07    101.39 o
   3   0  26      231.25      253.46     66.79 o
   4   0  26      276.20      184.82     50.32 o
  -4   1  26       29.20       89.06     32.25 o
  -3   1  26      487.89      543.43     71.89 o
  -2   1  26      252.99      324.45     59.05 o
  -1   1  26     1500.64     1639.52    133.66 o
   0   1  26      969.76      968.71    120.44 o
   1   1  26     1525.15     1807.46    134.78 o
   2   1  26      205.06      227.84     53.73 o
   3   1  26      466.95      438.67     71.25 o
   4   1  26       29.15      107.97     38.17 o
  -4   2  26      277.17      116.18     40.58 o
  -3   2  26     1084.73     1047.59    112.62 o
  -2   2  26        7.05      104.94     40.37 o
  -1   2  26      247.60      251.40     60.32 o
   0   2  26      676.82      876.37    106.35 o
   1   2  26      257.80      322.14     83.17 o
   2   2  26       16.70      115.11     50.61 o
   3   2  26     1102.99     1024.79    113.34 o
   4   2  26      316.74      157.04     51.20 o
  -4   3  26       91.12      104.50     36.97 o
  -3   3  26      101.61      295.77     93.44 o
  -2   3  26     1065.24     1199.26    101.82 o
  -1   3  26     1328.92     1336.59    134.25 o
   0   3  26     2235.64     2400.12    156.08 o
   1   3  26     1499.53     1717.24    136.59 o
   2   3  26      920.61      882.86    137.85 o
   3   3  26      112.34      169.72     55.19 o
   4   3  26      100.11      119.24     42.28 o
  -4   4  26      132.96      107.69     39.51 o
  -3   4  26      618.75      694.77    210.11 o
  -2   4  26      610.58      610.88     98.73 o
  -1   4  26      714.66      823.70    114.41 o
   0   4  26      393.82      591.62    101.00 o
   1   4  26      811.14      991.21    133.89 o
   2   4  26      633.52      777.16    154.94 o
   3   4  26      608.92      442.66     88.98 o
   4   4  26      158.17      223.67     96.20 o
  -4   5  26      231.68      187.82    251.15 o
  -3   5  26      201.03      246.49    227.72 o
  -2   5  26      774.50      890.45    159.62 o
  -1   5  26      396.34      473.06    574.15 o
   0   5  26     1282.71     1468.00    152.80 o
   1   5  26      347.35      520.61     94.86 o
   2   5  26      812.47      755.49    103.23 o
   3   5  26      212.34      138.82     52.06 o
   4   5  26      225.80      143.85     63.03 o
  -4   6  26       11.76      165.78    248.47 o
  -3   6  26       21.67      291.03    176.25 o
  -2   6  26      928.54     1026.13    121.95 o
  -1   6  26      541.75      552.37     57.23 o
   0   6  26      102.89      205.16     67.30 o
   1   6  26      542.39      608.29    104.16 o
   2   6  26      889.18      726.81     99.18 o
   3   6  26        8.82      253.84    120.21 o
   4   6  26       15.15      142.56     61.23 o
  -4   7  26       12.00      125.99     44.22 o
  -3   7  26      171.42      370.29    303.19 o
  -2   7  26      345.70      169.99     81.35 o
  -1   7  26     1641.49     1724.60    182.91 o
   0   7  26      327.35      334.30     80.15 o
   1   7  26     1550.92     1628.32    172.47 o
   2   7  26      336.78      483.32    103.03 o
   3   7  26      161.48      163.72    117.61 o
   4   7  26        4.57      331.52   1186.21 o
  -3   8  26       36.84      193.08     63.81 o
  -2   8  26      115.13      281.46    216.37 o
  -1   8  26      186.83      149.06     51.46 o
   0   8  26       12.41       72.47     38.68 o
   1   8  26      161.91      114.06     57.36 o
   2   8  26      123.48      149.69     60.56 o
   3   8  26       20.04      161.90     75.50 o
  -3   9  26      221.15      217.83     79.40 o
  -2   9  26      330.21      231.18    102.76 o
  -1   9  26       94.40      268.97     87.74 o
   0   9  26       59.99      295.10     94.13 o
   1   9  26       89.03      435.30    146.53 o
   2   9  26      323.12      257.33     87.47 o
   3   9  26      240.05      311.55    153.88 o
  -3  10  26      135.88      180.26    103.88 o
  -2  10  26      206.41      303.95    515.32 o
  -1  10  26      492.38      498.94    134.50 o
   0  10  26        3.43      164.89     82.02 o
   1  10  26      483.10      421.88     83.86 o
   2  10  26      231.58      329.95    105.34 o
   3  10  26      145.17      196.17    140.87 o
  -3  11  26      282.61      405.30    203.01 o
  -2  11  26       70.74      311.98    136.01 o
  -1  11  26      267.31      252.75    117.24 o
   0  11  26      618.35      520.01    212.83 o
   1  11  26      266.16      409.89    139.94 o
   2  11  26       57.82      159.83     78.57 o
   3  11  26      301.38      144.56     73.30 o
  -2  12  26       51.97      143.90     74.06 o
  -1  12  26       15.38      122.90     73.83 o
   0  12  26      101.98      338.02    243.87 o
   1  12  26       21.85      158.89    133.58 o
   2  12  26       48.95      123.17     94.67 o
  -2  13  26       68.73       83.50     50.28 o
  -1  13  26      197.69      113.60     59.29 o
   1  13  26      209.74      198.26    163.51 o
   2  13  26       50.66      122.32     97.92 o
  -2  14  26       50.62       97.98     61.15 o
  -1  14  26      127.38      124.59     65.12 o
   0  14  26      436.26      260.52    184.92 o
   1  14  26      148.37       66.95     59.60 o
  -1  15  26      119.82      119.07     68.77 o
   0  15  26       12.14       96.11     58.09 o
   1  15  26      112.03      231.96    174.64 o
   1   0  27      525.52      510.51    108.76 o
   2   0  27       54.03      185.97     65.60 o
   3   0  27     1089.84      793.12    101.77 o
   4   0  27        0.09       95.89     36.56 o
  -4   1  27      291.17      115.69     51.84 o
  -3   1  27      176.35      150.35     53.31 o
  -2   1  27      311.75      330.72     78.09 o
  -1   1  27      327.13      297.57     97.40 o
   0   1  27      728.33      904.89    118.37 o
   1   1  27      307.16      400.01     88.16 o
   2   1  27      344.19      344.47     82.40 o
   3   1  27      162.82      172.19     60.87 o
   4   1  27      322.54      195.32     60.25 o
  -4   2  27        9.54      123.53     47.56 o
  -3   2  27       30.93      108.04     41.42 o
  -2   2  27        2.91       99.13     31.88 o
  -1   2  27      210.05      159.37     54.30 o
   0   2  27        3.07      146.15     54.08 o
   1   2  27      250.98      252.26    102.13 o
   2   2  27        0.66      135.51     45.75 o
   3   2  27       12.32      158.15     49.18 o
   4   2  27       10.83      151.31     53.54 o
  -4   3  27      183.44      171.90    154.37 o
  -3   3  27      370.90      321.36     83.75 o
  -2   3  27      282.71      298.67     68.64 o
  -1   3  27      139.24      393.22    272.18 o
   0   3  27        6.76      231.18    121.39 o
   1   3  27      111.26      409.38    266.60 o
   2   3  27      309.56      241.99     75.20 o
   3   3  27      410.56      230.69     80.55 o
   4   3  27      188.38      235.67    168.32 o
  -4   4  27       55.87       99.83     41.10 o
  -3   4  27      296.76      168.95     53.81 o
  -2   4  27       36.56      162.57     52.64 o
  -1   4  27      395.61      392.80     80.18 o
   0   4  27     2327.22     2060.30    309.09 o
   1   4  27      428.49      835.55    157.20 o
   2   4  27       33.56      238.49    148.72 o
   3   4  27      315.25      143.35     74.30 o
   4   4  27       59.72     1521.34    712.18 o
  -4   5  27       12.96      190.37    305.19 o
  -3   5  27      429.14      336.64     84.54 o
  -2   5  27      287.01      220.61     53.15 o
  -1   5  27     1161.64     1266.39     95.31 o
   0   5  27      368.50      420.92     97.45 o
   1   5  27     1265.96     1398.69    175.47 o
   2   5  27      269.74      416.22    134.45 o
   3   5  27      421.99      245.77     83.04 o
   4   5  27        4.66      245.09   2437.44 o
  -3   6  27      180.54      548.27    449.42 o
  -2   6  27      136.71      174.76     43.92 o
  -1   6  27       45.33      142.13     64.64 o
   0   6  27     1318.11     1360.75    142.63 o
   1   6  27       40.16      158.38     55.93 o
   2   6  27      190.45      381.54     83.84 o
   3   6  27      170.32      108.60     48.87 o
  -3   7  27      628.92      767.60    398.07 o
  -2   7  27       79.14      176.33     94.95 o
  -1   7  27     1714.74     1941.20    164.49 o
   0   7  27      244.09      181.65     61.88 o
   1   7  27     1602.37     1604.79    259.17 o
   2   7  27       97.61      152.72     60.78 o
   3   7  27      619.21      504.69    330.33 o
  -3   8  27      202.80      101.02     60.38 o
  -2   8  27      356.22      263.20     78.47 o
  -1   8  27      145.42      316.81    121.07 o
   0   8  27      894.69      906.59    158.28 o
   1   8  27      151.77      613.03    160.41 o
   2   8  27      311.06      709.97    370.09 o
   3   8  27      210.03      180.78     82.17 o
  -3   9  27      154.12      209.45    101.18 o
  -2   9  27      299.94      417.70    431.29 o
  -1   9  27     1192.04     1322.95    318.91 o
   0   9  27      100.10      104.96    190.89 o
   1   9  27     1115.15      862.01     92.08 o
   2   9  27      284.90      171.61     81.57 o
   3   9  27      156.18      129.40     67.65 o
  -3  10  27      216.26      120.71     69.93 o
  -2  10  27      423.16      338.03    175.09 o
  -1  10  27       74.24      177.96    177.50 o
   0  10  27      865.18      684.43    187.39 o
   1  10  27       78.77      234.11    148.02 o
   2  10  27      400.47      327.59    122.75 o
   3  10  27      212.59      137.90     69.89 o
  -2  11  27       28.83      144.19     93.30 o
  -1  11  27      432.85      343.22    165.72 o
   0  11  27      960.32      864.86    199.75 o
   1  11  27      470.96      405.49    243.35 o
   2  11  27       35.38      461.77    297.74 o
  -2  12  27      173.21      122.19     88.95 o
  -1  12  27      103.11      205.74    102.80 o
   0  12  27      285.51      259.61    127.92 o
   2  12  27      207.35      154.40    117.90 o
  -2  13  27       82.90       78.16     77.95 o
  -1  13  27      436.27      149.89     86.29 o
   0  13  27      164.23      290.19    214.07 o
   1  13  27      431.76     1041.70    424.88 o
   2  13  27       92.27       86.99     78.01 o
  -1  14  27       17.21       67.02     59.28 o
   0  14  27      201.32       89.62    149.59 o
   0  15  27      331.44      172.40     83.18 o
   0   0  28      595.69      851.59    893.16 o
   1   0  28      488.14      662.71    103.89 o
   2   0  28      122.98      163.21     50.91 o
   3   0  28      304.27      307.28     76.12 o
   4   0  28       32.90       70.26     26.38 o
  -4   1  28      399.74      260.87    107.07 o
  -3   1  28      151.18      128.27     36.97 o
  -2   1  28      128.87      160.22    144.02 o
  -1   1  28      227.07      244.14     72.30 o
   0   1  28     1925.94     2141.48    156.87 o
   1   1  28      220.11      383.66     94.25 o
   2   1  28       99.11      186.04     65.08 o
   3   1  28      123.41      143.09     55.28 o
   4   1  28      428.25      502.43   1682.66 o
  -4   2  28       77.03       88.16     33.59 o
  -3   2  28      234.91      281.22     89.88 o
  -2   2  28      735.59      924.67     86.43 o
  -1   2  28     3093.79     3057.69    167.45 o
   0   2  28      118.36      142.29     52.99 o
   1   2  28     3419.26     3514.39    227.64 o
   2   2  28      779.22      779.69     95.66 o
   3   2  28      224.29      232.88     62.07 o
   4   2  28       68.76      554.43   1574.57 o
  -4   3  28      313.83      232.40     66.37 o
  -3   3  28      110.66      106.75     47.88 o
  -2   3  28      256.73      206.17     52.00 o
  -1   3  28     1100.89     1047.19    114.07 o
   0   3  28     1155.46     1140.81    149.11 o
   1   3  28     1136.21     1221.14    150.92 o
   2   3  28      199.17      276.78     74.17 o
   3   3  28       79.24      199.00     85.69 o
   4   3  28      330.56      465.12   1398.53 o
  -3   4  28      160.83      357.76    393.72 o
  -2   4  28      314.65      213.71    104.03 o
  -1   4  28      296.12      257.53     76.12 o
   0   4  28      610.56      740.07    149.96 o
   1   4  28      276.11      435.61    100.50 o
   2   4  28      294.85      264.15     82.75 o
   3   4  28      182.47      161.86     71.33 o
  -3   5  28       37.46      266.16    115.80 o
  -2   5  28      142.55      159.33     90.93 o
  -1   5  28      959.43     1062.74    100.29 o
   0   5  28      477.05      606.58    103.98 o
   1   5  28     1025.69      856.59    143.39 o
   2   5  28      118.27      224.07     68.17 o
   3   5  28       45.84      187.33    242.89 o
  -3   6  28      160.01      124.86     84.59 o
  -2   6  28     2153.78     2672.90    367.37 o
  -1   6  28       83.56      203.21     77.91 o
   0   6  28      260.19      308.51     97.11 o
   1   6  28       65.86      237.12     61.34 o
   2   6  28     2155.08     1820.35    222.65 o
   3   6  28      128.02      267.19    381.83 o
  -3   7  28      167.91      218.62    153.88 o
  -2   7  28      161.22      211.08     62.39 o
  -1   7  28      352.08      401.66    113.17 o
   0   7  28      188.90      283.08    150.34 o
   1   7  28      333.53      495.96    104.99 o
   2   7  28      134.19      422.12    262.56 o
   3   7  28      130.87      173.86    623.69 o
  -3   8  28      207.35      338.73    101.01 o
  -2   8  28       41.76      282.74     91.34 o
  -1   8  28      525.48      631.74    383.63 o
   0   8  28      902.47      852.93    173.24 o
   1   8  28      545.06      454.12    131.69 o
   2   8  28       41.72      177.43    146.33 o
   3   8  28      205.09      212.22    101.67 o
  -3   9  28      128.29      107.29     93.17 o
  -2   9  28       40.07      176.13    111.26 o
  -1   9  28      131.83      252.72    140.67 o
   0   9  28      179.36      290.45    130.85 o
   1   9  28      124.03      177.30     68.84 o
   2   9  28       45.50      144.76     71.53 o
   3   9  28      106.61      113.16     62.68 o
  -3  10  28      355.02      270.76    128.97 o
  -2  10  28      178.10      106.45    149.42 o
  -1  10  28      145.05      174.44    108.46 o
   0  10  28      132.73       97.56     54.30 o
   1  10  28      136.10      222.92    149.91 o
   2  10  28      154.61      427.47    164.85 o
   3  10  28      360.02      421.54   1001.36 o
  -2  11  28      204.39      270.15    134.88 o
  -1  11  28       22.54      119.85     97.08 o
   0  11  28       48.07      124.54    105.93 o
   1  11  28       22.91      200.79    147.44 o
   2  11  28      212.25      275.94    195.33 o
  -2  12  28      118.16      109.83     88.23 o
  -1  12  28      194.63      195.98    124.34 o
   0  12  28        7.05      191.94    152.97 o
   1  12  28      217.30      167.80    144.06 o
   2  12  28      139.11      119.59     99.75 o
  -1  13  28       33.38      121.54    101.96 o
   0  13  28      111.41      103.68     51.23 o
   1  13  28       23.72      210.23    184.01 o
  -1  14  28      126.08      130.20     80.03 o
   0  14  28        0.55      111.29     53.33 o
   1  14  28      108.60      170.28    139.11 o
   1   0  29      165.12      307.73     77.95 o
   2   0  29       89.12      156.73    242.53 o
   3   0  29       42.39      141.10    135.41 o
  -3   1  29      322.05      257.36     57.86 o
  -2   1  29      136.99      204.35     64.62 o
  -1   1  29      921.48      977.62    180.18 o
   0   1  29       16.85      198.86     71.13 o
   1   1  29      962.13      973.97    152.86 o
   2   1  29      137.76      180.70     97.12 o
   3   1  29      357.94      411.82    197.86 o
  -3   2  29      256.65      274.19    250.45 o
  -2   2  29       99.77      208.92     84.65 o
  -1   2  29      104.24      262.22    109.80 o
   0   2  29     1069.17      804.15    105.50 o
   1   2  29       82.21      242.68     68.21 o
   2   2  29      136.72      201.61     81.76 o
   3   2  29      229.44      169.41    110.79 o
  -3   3  29       62.54      208.55    122.34 o
  -2   3  29      176.63      222.70     62.56 o
  -1   3  29      757.93      804.43    121.55 o
   0   3  29     1323.68     1191.34    189.63 o
   1   3  29      776.37      656.93    131.36 o
   2   3  29      214.10      269.48     76.21 o
   3   3  29       38.08      203.52    126.17 o
  -3   4  29      181.76      288.63    123.82 o
  -2   4  29      585.89      718.72    145.02 o
  -1   4  29      243.53      446.78     83.62 o
   0   4  29      249.43      364.83    110.68 o
   1   4  29      212.85      328.22     78.89 o
   2   4  29      641.41      464.65     98.62 o
   3   4  29      177.46      380.55    386.10 o
  -3   5  29      233.28      102.02     77.69 o
  -2   5  29      104.14      223.28    173.37 o
  -1   5  29       73.89      378.08    124.31 o
   0   5  29      914.78     1116.09    140.38 o
   1   5  29       71.39      541.96    372.58 o
   2   5  29       99.69      219.01     77.68 o
   3   5  29      220.14      175.87     85.67 o
  -3   6  29      550.23      407.83    144.97 o
  -2   6  29       45.68      200.14    122.78 o
  -1   6  29      747.64      788.35    137.67 o
   0   6  29      273.40      306.86    100.65 o
   1   6  29      644.25      452.01    133.49 o
   2   6  29       31.70      200.16     90.39 o
   3   6  29      586.64      203.50    155.76 o
  -3   7  29      103.44      216.15    116.66 o
  -2   7  29      335.74      300.63    104.85 o
  -1   7  29       46.77      104.37     86.93 o
   0   7  29      255.51      260.78    150.04 o
   1   7  29       41.30      120.09    133.48 o
   2   7  29      316.13      196.14     85.38 o
   3   7  29       93.51      125.82     69.52 o
  -3   8  29      116.47      140.40     69.53 o
  -2   8  29        4.35       55.68     32.07 o
  -1   8  29     1535.13     1353.89    150.95 o
   0   8  29        0.70      118.68     98.77 o
   1   8  29     1518.65     1504.84    283.69 o
   2   8  29        5.64      145.75    111.72 o
   3   8  29      150.17      114.98    871.43 o
  -3   9  29      123.15      234.17    183.49 o
  -2   9  29      894.31     1052.18    185.44 o
  -1   9  29       47.29      211.20    109.70 o
   0   9  29      582.43      455.98    247.45 o
   1   9  29       39.76      268.07    221.35 o
   2   9  29      926.52     1604.38    860.79 o
   3   9  29      130.06      192.27    907.34 o
  -2  10  29       53.76       58.29     77.43 o
  -1  10  29      469.33      164.75    226.10 o
   0  10  29      178.20      128.11     62.06 o
   1  10  29      405.75      203.66    145.81 o
   2  10  29       58.09      142.23    109.83 o
  -2  11  29      573.91      656.91    234.89 o
  -1  11  29      238.00      242.76    195.46 o
   0  11  29       95.71      171.19    105.60 o
   1  11  29      219.64      440.82    231.83 o
   2  11  29      612.98      222.92    186.35 o
  -2  12  29       43.25       74.20     82.93 o
  -1  12  29      343.42      175.63    147.24 o
   0  12  29       11.37      205.48    165.27 o
   1  12  29      320.11      496.65    283.17 o
   2  12  29       48.53      313.29    171.25 o
  -1  13  29       39.62      167.67    105.80 o
   0  13  29      432.74      212.84    132.57 o
   1  13  29       34.89      139.11    125.64 o
   0  14  29        2.08      204.97     92.45 o
   0   0  30     2383.11     2362.74    475.66 o
   1   0  30       27.71      258.27   2383.48 o
   2   0  30      360.76      336.71    173.91 o
   3   0  30        3.04      207.40     81.64 o
  -3   1  30      132.67      185.74     59.22 o
  -2   1  30      555.95      780.94    135.50 o
  -1   1  30     2403.51     2580.26    145.71 o
   0   1  30      387.49      361.95     87.34 o
   1   1  30     2410.71     2581.73    204.14 o
   2   1  30      587.18      475.42    105.59 o
   3   1  30      181.49      178.23     63.18 o
  -3   2  30      159.02      125.48     60.41 o
  -2   2  30      343.27      214.24     81.29 o
  -1   2  30       49.07      314.11   1202.39 o
   0   2  30       14.62      214.57    121.66 o
   1   2  30       44.33      670.61    401.02 o
   2   2  30      379.09      504.79    100.58 o
   3   2  30      161.07      130.45     71.83 o
  -3   3  30      200.18      162.92     73.05 o
  -2   3  30      623.76      498.65    131.97 o
  -1   3  30      372.58      362.77    113.98 o
   0   3  30     1376.70     1276.64    190.22 o
   1   3  30      336.96      890.89    308.76 o
   2   3  30      671.24      784.40    117.16 o
   3   3  30      148.16      125.68     56.68 o
  -3   4  30      197.98      128.56     67.39 o
  -2   4  30      157.65       98.97     69.23 o
  -1   4  30     1298.94     1343.35    220.54 o
   0   4  30      167.14      376.06     97.38 o
   1   4  30     1173.45     1489.27    180.87 o
   2   4  30      131.91      157.66    143.63 o
   3   4  30      173.06      134.75     69.80 o
  -3   5  30        4.21      141.32     77.55 o
  -2   5  30     1109.16     1261.11    252.46 o
  -1   5  30      338.47      245.10     99.09 o
   0   5  30        4.32      134.86     79.43 o
   1   5  30      350.33      314.14    105.95 o
   2   5  30     1155.29     1086.22    173.14 o
   3   5  30       13.27      163.63    160.06 o
  -3   6  30       37.67       77.17     67.21 o
  -2   6  30      226.71      106.32     71.57 o
  -1   6  30      131.09      162.21     67.54 o
   0   6  30      294.50      128.18     87.45 o
   1   6  30      111.53      264.14    178.38 o
   2   6  30      233.42      194.66    132.64 o
   3   6  30       26.63       89.53     70.40 o
  -3   7  30       60.44      107.81     91.74 o
  -2   7  30       65.31       81.19     44.33 o
  -1   7  30      456.96      221.92     86.68 o
   0   7  30      271.61      174.51     98.31 o
   1   7  30      430.85      419.26    112.24 o
   2   7  30       57.37      109.31     86.34 o
   3   7  30       40.69      265.69    994.01 o
  -2   8  30      432.14      269.17    115.97 o
  -1   8  30      103.20      128.51     78.40 o
   0   8  30        4.99       55.47     59.08 o
   1   8  30      101.97      252.52    166.05 o
   2   8  30      446.50      449.80    348.43 o
  -2   9  30       69.31      201.38    121.41 o
  -1   9  30      178.24      147.57    104.95 o
   0   9  30      429.25      305.01    322.99 o
   1   9  30      166.20      194.55    142.82 o
   2   9  30       71.87      145.36    109.44 o
  -2  10  30      277.64      128.11    109.57 o
  -1  10  30       65.83      102.42     47.81 o
   0  10  30      162.49      122.05     56.77 o
   1  10  30       72.50      311.93    193.31 o
   2  10  30      276.80      178.41    125.19 o
  -2  11  30       33.57      112.56     97.27 o
  -1  11  30       41.62      128.51     88.55 o
   0  11  30       49.16       95.45     46.77 o
   1  11  30       49.45      201.96    161.10 o
   2  11  30       30.02      171.90    131.30 o
  -1  12  30       44.16       53.88     29.25 o
   0  12  30        3.55      106.72     48.37 o
   1  12  30       49.46      141.97    118.09 o
   0  13  30        6.80       78.59     40.31 o
   1   0  31      227.26      162.31     85.79 o
   2   0  31       98.22      247.26     89.66 o
   3   0  31      278.51      180.40     63.56 o
  -3   1  31       44.09      141.28     54.37 o
  -2   1  31       65.73      107.18     47.45 o
  -1   1  31       90.64      273.04    126.55 o
   0   1  31       84.90      220.68    108.53 o
   1   1  31       97.97      305.54    140.55 o
   2   1  31       93.06      120.39    100.88 o
   3   1  31       37.97      122.87     49.99 o
  -3   2  31      269.64      207.08    130.07 o
  -2   2  31       69.19      108.48     43.72 o
  -1   2  31      545.92      281.22    206.26 o
   0   2  31     1435.73     1480.03    167.51 o
   1   2  31      545.05     1681.46    310.18 o
   2   2  31       55.86      135.95     97.61 o
   3   2  31      267.86      169.35     79.42 o
  -3   3  31      221.28      135.53     76.06 o
  -2   3  31      224.50      282.11    797.90 o
  -1   3  31      560.48      321.31    122.88 o
   0   3  31        5.38      103.06     76.65 o
   1   3  31      563.30      434.84    373.35 o
   2   3  31      271.85      259.80    109.19 o
   3   3  31      188.47      127.81     51.69 o
  -3   4  31       25.84       76.46     45.42 o
  -2   4  31       81.26      112.37     73.13 o
  -1   4  31      559.09      277.01     83.33 o
   0   4  31       64.60      103.13     86.08 o
   1   4  31      541.08      668.21    262.31 o
   2   4  31       91.17      129.17     69.62 o
   3   4  31       12.04      103.25     47.17 o
  -3   5  31      279.79      189.63     89.69 o
  -2   5  31      216.33      408.29    176.65 o
  -1   5  31      627.20      663.28    254.28 o
   0   5  31        2.90      129.61    108.79 o
   1   5  31      596.11      690.43    175.30 o
   2   5  31      247.19      283.01    109.18 o
   3   5  31      320.06      118.99     63.97 o
  -3   6  31      105.50      131.00     68.45 o
  -2   6  31      240.21      707.07    246.60 o
  -1   6  31      115.31      161.41    128.15 o
   0   6  31       37.48      227.28    159.80 o
   1   6  31      127.44      218.13     95.33 o
   2   6  31      244.33      276.99    142.82 o
   3   6  31       82.93      218.78    659.75 o
  -2   7  31      403.74      571.54    176.98 o
  -1   7  31      489.29      198.52    129.09 o
   0   7  31       32.50      127.33     97.92 o
   1   7  31      516.04      361.12    170.28 o
   2   7  31      382.64      568.68    219.01 o
  -2   8  31      301.82      133.43     60.62 o
  -1   8  31       67.89       67.73     50.49 o
   0   8  31       64.91      126.29     89.34 o
   1   8  31       80.97      129.16    107.75 o
   2   8  31      286.69      296.57    214.07 o
  -2   9  31      237.02      227.67    113.15 o
  -1   9  31      453.49      357.41    229.16 o
   0   9  31       39.53       75.53     56.57 o
   1   9  31      421.13      360.40    253.50 o
   2   9  31      223.77      102.54     88.62 o
  -2  10  31      648.80      383.53    150.85 o
  -1  10  31      253.82      340.36    132.02 o
   0  10  31      216.00      196.42     98.61 o
   1  10  31      243.61      223.96    160.39 o
   2  10  31      667.08      397.88    211.53 o
  -1  11  31      476.12      252.91    160.78 o
   0  11  31       15.48      328.32    283.17 o
   1  11  31      494.08      104.11     92.20 o
   0  12  31      465.52      318.31    253.69 o
   0   0  32     1524.80      312.45    184.01 o
   1   0  32      272.46      126.75     49.37 o
   2   0  32        0.73      193.02     80.01 o
   3   0  32      469.96      251.78    102.92 o
  -3   1  32      175.49      147.22     69.82 o
  -2   1  32      563.26      315.23     83.39 o
  -1   1  32      113.54      124.09     49.24 o
   0   1  32     2096.73      430.35    345.43 o
   1   1  32       83.40      173.73    128.11 o
   2   1  32      589.73      224.03     70.62 o
   3   1  32      200.83      113.56     62.04 o
  -3   2  32      181.06      171.83     78.69 o
  -2   2  32      532.96      701.82    186.48 o
  -1   2  32      175.27      135.85     67.70 o
   0   2  32     1281.69      668.55    208.21 o
   1   2  32      112.80      140.28    108.01 o
   2   2  32      532.28      398.23    107.82 o
   3   2  32      191.05      160.65    215.11 o
  -3   3  32        0.69       77.53     47.87 o
  -2   3  32       38.33      154.40     88.42 o
  -1   3  32       59.59      230.01     90.08 o
   0   3  32     1120.77      332.23    258.12 o
   1   3  32       37.37      144.06    101.05 o
   2   3  32       54.78       90.04     51.11 o
   3   3  32        3.70       91.10     46.21 o
  -3   4  32       80.27      260.27    107.07 o
  -2   4  32      398.28      288.84    111.32 o
  -1   4  32      120.56      206.71    111.52 o
   0   4  32        1.29       98.51     69.43 o
   1   4  32      157.01      139.44     70.35 o
   2   4  32      404.47      272.18    104.05 o
   3   4  32       70.58       89.97     42.42 o
  -2   5  32      372.03      158.05    122.78 o
  -1   5  32      366.21      210.62    168.39 o
   0   5  32      411.39      384.21    198.00 o
   1   5  32      322.19      337.09    122.88 o
   2   5  32      339.18      297.37    200.66 o
  -2   6  32       50.43       83.74     66.04 o
  -1   6  32       70.84      101.53     54.83 o
   0   6  32      157.27       98.77     72.74 o
   1   6  32       73.64      120.18    100.85 o
   2   6  32       47.85      111.65     93.24 o
  -2   7  32      210.24      176.98    109.25 o
  -1   7  32       21.38       60.40     58.46 o
   0   7  32      178.32      103.85     86.41 o
   1   7  32       27.56      110.55     85.11 o
   2   7  32      213.86      217.91    174.51 o
  -2   8  32      568.24      156.63     80.64 o
  -1   8  32      429.97      153.82     99.16 o
   0   8  32       28.87      152.38    110.42 o
   1   8  32      391.43      296.31    154.73 o
   2   8  32      527.36      211.92    143.14 o
  -2   9  32      325.82      224.02    142.30 o
  -1   9  32      118.03      162.53    117.05 o
   0   9  32      442.40      483.57    248.62 o
   1   9  32      128.41      228.90    208.34 o
   2   9  32      332.36      359.36    263.65 o
  -1  10  32       57.98       96.30     84.59 o
   0  10  32      131.99       62.34    124.41 o
   1  10  32       56.49      119.40    102.93 o
  -1  11  32       78.43       93.30    130.46 o
   0  11  32       67.55       75.51     40.19 o
   1  11  32       84.91      188.17    132.34 o
   1   0  33        9.13      100.66     45.76 o
   2   0  33       27.93      110.39     46.22 o
  -2   1  33       26.49      193.66     74.88 o
  -1   1  33       91.18      118.64     45.69 o
   0   1  33       48.61       82.99     47.58 o
   1   1  33      107.17      179.26    114.78 o
   2   1  33       24.99      104.52     49.50 o
  -2   2  33       43.83       94.44     46.67 o
  -1   2  33       13.30      109.35     45.99 o
   0   2  33        3.30      113.74     61.35 o
   1   2  33        6.10      174.08     81.53 o
   2   2  33       64.19      122.15     52.24 o
  -2   3  33       19.46      120.92     54.67 o
  -1   3  33      302.08      187.41     94.35 o
   0   3  33      284.38      286.77    131.00 o
   1   3  33      314.95      299.51    168.78 o
   2   3  33       22.97      164.41     67.65 o
  -2   4  33       49.48      127.86     61.76 o
  -1   4  33      271.59       94.80     78.14 o
   0   4  33       41.92      129.03    109.12 o
   1   4  33      241.85      291.84    118.87 o
   2   4  33       57.42      174.63     75.55 o
  -2   5  33      156.28      177.90     70.25 o
  -1   5  33       29.79      140.97     75.92 o
   0   5  33      302.56      253.11    164.36 o
   1   5  33       22.79      163.15     84.80 o
   2   5  33      180.07      341.53    150.89 o
  -2   6  33      237.20      113.15     52.31 o
  -1   6  33      758.88      490.14    409.46 o
   0   6  33       15.37      127.33     89.79 o
   1   6  33      667.58      710.06    193.90 o
   2   6  33      216.65      193.58     98.11 o
  -2   7  33      549.76       67.86     53.16 o
  -1   7  33       40.40       90.30     46.74 o
   0   7  33       86.76      111.26     86.73 o
   1   7  33       41.42      110.81     92.52 o
   2   7  33      625.76      813.97    224.48 o
  -1   8  33      439.94      746.11    823.25 o
   0   8  33       57.98       95.58     79.19 o
   1   8  33      371.44      544.28    258.90 o
  -1   9  33      250.66       83.28     67.80 o
   0   9  33      346.75      282.39    243.67 o
   1   9  33      278.76      230.85    147.76 o
   0  10  33       20.84      118.62    106.51 o
   0   0  34     1168.87      857.83    271.98 o
   1   0  34       18.97      117.69     53.87 o
   2   0  34      515.71      458.10    326.23 o
  -2   1  34       54.32      115.97     60.29 o
  -1   1  34      495.22      350.33    227.10 o
   0   1  34       51.58      106.93     62.49 o
   1   1  34      521.14      274.18    136.38 o
   2   1  34       70.87      179.80     75.20 o
  -2   2  34      333.35      252.28    126.51 o
  -1   2  34      435.22      177.51    106.02 o
   0   2  34      840.28      348.36    148.47 o
   1   2  34      396.93      240.91    190.58 o
   2   2  34      295.14      449.80    114.82 o
  -2   3  34      493.49      161.02     77.33 o
  -1   3  34       78.74      127.63     59.91 o
   0   3  34        8.97      132.68     69.40 o
   1   3  34       67.63      260.59    133.73 o
   2   3  34      517.53      260.62    106.86 o
  -2   4  34        2.99       83.37     38.04 o
  -1   4  34      440.01      181.21     81.18 o
   0   4  34      126.89      249.19    131.04 o
   1   4  34      412.91      341.48    121.53 o
   2   4  34        2.68      184.32     96.32 o
  -2   5  34       61.71      108.97     57.53 o
  -1   5  34      404.88      208.08    139.31 o
   0   5  34      167.03      189.47    142.56 o
   1   5  34      421.97      480.25    206.32 o
   2   5  34       54.59      179.22     99.49 o
  -2   6  34      125.75      309.12    110.79 o
  -1   6  34      117.06      139.20     69.03 o
   0   6  34      426.78      218.17    129.74 o
   1   6  34      109.54      277.52    138.37 o
   2   6  34      130.53      185.69     92.91 o
  -1   7  34      108.19       87.36     52.83 o
   0   7  34       15.13      154.14    105.93 o
   1   7  34      114.03      117.38    102.41 o
  -1   8  34      104.61      118.00     65.34 o
   0   8  34      166.70      140.22    122.06 o
   1   8  34       95.75      119.14     93.04 o
   0   9  34       25.24      195.59    157.46 o
   1   0  35      100.79      134.57     51.35 o
   2   0  35       21.14      212.22    263.47 o
  -2   1  35       15.83       98.77     59.05 o
  -1   1  35      133.25      101.72     57.81 o
   0   1  35      474.89      202.76    100.86 o
   1   1  35      121.44      130.75     48.07 o
   2   1  35       11.03      159.77     68.40 o
  -2   2  35       97.71      115.92     67.40 o
  -1   2  35       82.76      126.95     69.83 o
   0   2  35      468.97      164.18     87.73 o
   1   2  35       81.74      297.00    311.63 o
   2   2  35       90.54       93.71     59.29 o
  -2   3  35      129.19      100.03     52.55 o
  -1   3  35       42.86      183.62    113.87 o
   0   3  35      309.82      209.64    151.93 o
   1   3  35       32.14      159.36     90.82 o
   2   3  35      125.69      127.27     71.39 o
  -1   4  35       78.36      116.95     71.32 o
   0   4  35      162.67      207.13    104.60 o
   1   4  35       93.50      353.55    180.30 o
  -1   5  35       60.94      118.48     72.36 o
   0   5  35      132.07      240.81    113.46 o
   1   5  35       35.33      139.47     88.32 o
  -1   6  35        8.23      142.99     72.96 o
   0   6  35      498.02      250.37    120.71 o
   1   6  35        5.25      251.84    131.88 o
  -1   7  35      170.32      130.81     52.66 o
   0   7  35       23.02       89.14     75.15 o
   1   7  35      136.12      224.09    160.45 o
   0   8  35        5.48      105.60     84.39 o
   0   0  36       90.18      106.19     79.19 o
   1   0  36      328.80      151.29     97.86 o
  -1   1  36      339.35      183.37    104.11 o
   0   1  36     1302.79      465.16    181.51 o
   1   1  36      325.13      140.83     77.73 o
  -1   2  36      294.45      139.59     70.50 o
   0   2  36       14.37       89.25     51.12 o
   1   2  36      254.68      148.81     76.45 o
  -1   3  36      193.21      226.32     99.90 o
   0   3  36      742.01      199.26    106.52 o
   1   3  36      165.35      216.57    128.33 o
  -1   4  36       39.76      156.55     87.09 o
   0   4  36       55.43      143.57     91.78 o
   1   4  36       72.21      138.73     83.96 o
  -1   5  36       70.16      207.05     99.54 o
   0   5  36       52.53      331.65    184.15 o
   1   5  36       68.25      219.93    121.22 o
   0   6  36      163.51      418.79    402.66 o
   1   0  37       47.18      240.62    120.27 o
  -1   1  37       29.14      174.75     85.08 o
   0   1  37        2.77      223.55    132.42 o
   1   1  37       21.82      155.75    169.50 o
   0   2  37      220.49      409.81    306.07 o
   0   3  37      118.18      222.01     93.15 o
 
